# Supplementary material for: Traveler, a New DD35E Family of Tc1/Mariner Transposons, Invaded Vertebrates Very Recently
Source: Genome Biol Evol. 2020 Feb 18;12(3):66–76. doi: 10.1093/gbe/evaa034 (PMC7093834; doi:10.1093/gbe/evaa034)
Supplement: evaa034_Supplementary_Data [file evaa034_supplementary_data.zip]

Archive with 2 entries (2 files):
- supplementary Table S1-S4 and DataS1-S4.xlsx
- Supplementary figures S1-S3.docx
