# Supplementary material for: Traveler, a New DD35E Family of Tc1/Mariner Transposons, Invaded Vertebrates Very Recently
Source: Genome Biol Evol. 2020 Feb 18;12(3):66–76. doi: 10.1093/gbe/evaa034 (PMC7093834; doi:10.1093/gbe/evaa034)
Supplement: evaa034_Supplementary_Data [file evaa034_supplementary_data.zip › supplementary Table S1-S4 and DataS1-S4.xlsx]

## Sheet: Sheet1
Supplementary Table S1 Accession numbers of RAG1.
Species	RAG1
Amphiprion ocellaris	NXFZ01001908.1:580574-597269
Amphiprion percula	PYAM01000004.1:5753793-5769161
Anabarilius grahami	RJVU01006614.1:4685114-4701684
Austrofundulus limnaeus	LDAR01020698.1:1-9767
Carassius auratus	XM_026263389.1
Chromis chromis	OMNN01004407.1:2158-13568
Clarias batrachus	QMIH01000897.1:162174-178865
Coryphaenoides rupestris	PIJE01019219.1:12110-23146
Cyprinodon variegatus	JPKM01050009.1:7453-23158
Cyprinus carpio	SAUK01000044.1:2497118-2512821
Danio rerio	XM_005162976.4
Electrophorus electricus	RBHW02000707.1:79089-94564
Epinephelus lanceolatus	SZWH01000003.1:18283390-18299146
Fundulus heteroclitus	JXMV01022264.1:7911-23066
Haplochromis burtoni	AFNZ01035685.1:3637-20380
Hucho hucho	QNTS01002603.1:119618-138190
Kryptolebias marmoratus	XM_017423079.2
Labeo rohita	QBIY01012586.1:514949-530637
Maccullochella peelii	LKNJ01001705.1:55850-72586
Macquaria australasica	SEMN01000327.1:322902-339651
Malacocephalus occidentalis	OMOU01053755.1
Oncorhynchus kisutch	MPKV01002364.1:3100589-3117113
Oncorhynchus mykiss	MSJN01000771.1:761284-777139
Oncorhynchus tshawytscha	PEKY01015296.1:1783913-1800480
Oplegnathus fasciatus	NTHP01000023.1:475213-489908
Oreochromis niloticus	MKQE02000007.1:57741663-57757421
Paramormyrops kingsleyae	PGUA01000039.1:308379-324091
Planiliza haematocheilus	SRSE01001415.1:5992510-6008265
Poecilia formosa	XM_007545489.2
Poecilia latipinna	XM_015028454.1
Poecilia mexicana	XM_014993857.1
Poecilia reticulata	XM_008411501.1
Pundamilia nyererei	XM_005737657.1
Pygocentrus nattereri	MAUM01006252.1:26566-42257
Rana catesbeiana	LIAG020376295.1:370-11540
Rhinella marina	ONZH01017038.1:23899-39762
Salmo salar	AGKD04000113.1:1483940-1500445
Salvator merianae	QVOM02000102.1:1404713-1420574
Salvelinus alpinus	XM_023985530.1
Seriola lalandi dorsalis	XM_023406681.1
Seriola lalandi	MAII01000154.1:456729-474142
Simochromis diagramma	OVJJ01000293.1:5585505-5601255
Sinocyclocheilus grahami	LCYQ01007712.1:1-12566
Sinocyclocheilus rhinocerous	LAVF01148351.1:33687-49437
Tachysurus fulvidraco	XM_027173062.1
Takifugu rubripes	XM_003967412.3
Tenualosa ilisha	SCED01000834.1:85916-101691
Thunnus albacares	OMLG01012369.1:74399-90135
Thymallus thymallus	QMII01003818.1:2276944-2294475
Trachinotus ovatus	UWUD01000002.1:15868210-15883568
Xenopus tropicalis	AAMC03013836.1:63892-77975
Xiphophorus couchianus	LNCC02000012.1:18761672-18777384
Xiphophorus hellerii	QPIH01000032.1:12836248-12851960
Xiphophorus maculatus	PGSD01000002.1:14650327-14666039
Supplementary Table S2 Taxonomic distribution of TR
Group	Class	Order	Species	Name ID	Length (bp)	ORF (aa)	Copy number (>80% identity and > 1000 bp)	Copy number of intact Tns	TIR size (bp) Left/Right	Identity of left and right TIR (%)	TIR end (5 bp)	Catalytic motif	TSD	Genomic coordinate	Representative sequence ID	Representative sequences	Consensus sequence ID	Consensus sequence	Assembly level:
Actinopterygii (ray finned fishes)	Actinopteri	×	Amphiprion ocellaris	TR-Amoc	1566	338	20	2	31/31	93.55	CAGCC/CAGCC	DD35E	TA	NXFZ01003848.1:66655-68220	TMTR01Ramoc	CAGCCATGGCCAAAAGTTTTGAGAATTACACTAGTATTGGTTTTTACAAAGTTTGCCGCTTCAGTGTTTTTAGATCTTTTTGTCAGATGTTACTATAATATACTGAAGTATAATTACAAGCATTTCATAAGGGTCAAAGGCTTTTATTGACAATTACAGTAAGTTTATGCAAAGAGTCAATATTTGCAATGTTGACCCTTCTTTTTCAAGACCTCTGCAATTCGCTCTGGCAGGCTGTCGATTAACTTCTGGGCCACATCCTGACTGATGGTAGCCCATTCTTGCATAATCAATGCTTGGAGGTTGTCAGAATTTGTGGGTTTTTGTTTGTCCACCCACCTCTTGAGGATTGACCACAAGTTCTCAATGGGATTAAGGTCTGGGGAGTTTCTTGGCCAT…	TMTR01Camoc	CAGCCGTGGCCAAAAGTTTTGAGAATCACACAAATATTAATTTTCATAAAGTCTACTGCCTCATTTTTTATGATGGCAATTTGCATGTACTCCAGAATGTTATGAAGAGTGATCAGATGAATTGCAATTAATTGCAAAGTCCCTCTTTGCCATGAAAATGAACTTAATCCCCCCAAAAACATTTCCAATGCATTTCAGTCCTGCCACAGAAGGACCAGCTGACATCATGTCAGTGATTCTCTCGTTAACACAGGTGAGAGTGCTGATGAGGACAAGGTGGAGATCACTTTGTCATGCTGATTGAGTTAGAATAACAGACTGGAAGCTTTAAAAGAGGGTGGTGCTTGAAATCATTGTTCTTCCTCTGTTAACCATGGTTACCTGCATGGAAACACGTGC…	Scaffold
Actinopterygii (ray finned fishes)	Actinopteri	×	Amphiprion percula	TR-Ampe	1567	146	19	×	26/26	100	CAGCC/CAGCC	DD35E	TA	PYAM01000001.1:8122439-8124005	TMTR01Rampe	CAGCCATGGCCAAAAGTTTTGAGAATCACACAAATATTAGTTTTCATAAAGTCTACTGCCTCATTTTTTATGATGGCAATTTGCATGTACTCCAGAATGTTATGAAGAGTGATCAGATCAATTGCAATTAATTGCAAAGTCCCTCTTTGCCATGAAAATGAACTTAAGCCCCCCAAAAACATTTCCAATGCATTTCAGTCCTGCCACAGAAGGACCACTTGACATCATTTCAGTGATTCTCTCATTAACACAGGTGAGAGTGCTGATGAGGACAAGGTGGAGATCACTTTGTCATGCTGATTGAGTTAGAATAACAGACTGGAAGCTTTAAAAGAGGGTGGTGCTTGAAATCATTGTTCTTCCTCTGTTAACCATGGTTACCTGCATGGAAACACGCGC…	TMTR01Campe	CAGCCGTGGCCAAAAGTTTTGAGAATCACACAAATATTAATTTTCATAAAGTCTACTGCCTCATTTTTTATGATGGCAATTTGCATGTACTCCAGAATGTTATGAAGAGTGATCAGATGAATTGCAATTAATTGCAAAGTCCCTCTTTGCCATGAAAATGAACTTAATCCCCCCAAAAACATTTCCAATGCATTTCAGTCCTGCCACAGAAGGACCAGCTGACATCATGTCAGTGATTCTCTCGTTAACACAGGTGAGAGTGCTGATGAGGACAAGGTGGAGATCACTTTGTCATGCTGATTGAGTTAGAATAACAGACTGGAAGCTTTAAAAGAGGGTGGTGCTTGAAATCATTGTTCTTCCTCTGTTAACCATGGTTACCTGCATGGAAACACGTGC…	Chromosome
Actinopterygii (ray finned fishes)	Actinopteri	Cypriniformes	Anabarilius grahami	TR-Angr	1555	161	63	19	18/18	100	CAGTC/CAGTC	DD35E	TA	RJVU01054784.1:1066-2620	TMTR01Rangr	CAGTCGTGGCCAAAAGTTTTGAGAATTACATAAATATTGGAAATTGGAAAAGTTGCTGCTTAAGTTTTTATAATAGCAATTTGCATATACTCTAGAATGTTATGAAGAGTGATCAGATGAATTGCATAGTCCTTCTTTGCCATGAAAATTAACTTAATCCCAAAAAAACCTTTTCACTGCATTTCATTGCTGTCATTAAAGGACCTGCTGAGATCATTTCAGTAATCATCTTGTTAACTCAGGTGAGAATGTTGACGAGCACAAGGCTGGAGATCATTATGTCAGGCTGATTGGGTTAGAATGGCAGACTTGACATGTTAAAAGGAGGGTGATGCTTGAAATCATTGTTCTTCCATTGTTAACCATGGTGACCTGCAAAGAAACGCGTGCAGCCATCAT…	TMTR01Cangr	CAGTCGTGGCCAAAAGTTTTGAGAATTACATAAATATTGGAAATTGGAAAAGTTGCTGCTTAAGTTTTTATAATAGCAATTTGCATATACTCCAGAATGTTATGAAGAGTGATCAGATGAATTGCATAGTCCTTCTTTGCCATGAAAATTAACTTAATCCCAAAAAAACCTTTCCACTGCATTTCATTGCTGTCATTAAAGGACCTGCTGAGATCATTTCAGTAATCATCTTGTTAACTCAGGTGAGAATGTTGACGAGCACAAGGCTGGAGATCATTATGTCAGGCTGATTGGGTTAGAATGGCAGACTTGACATGTTAAAAGGAGGGTGATGCTTGAAATCATTGTTCTTCCATTGTTAACCATGGTGACCTGCAAAGAAACGCGTGCAGCCATCAT…	Scaffold
Actinopterygii (ray finned fishes)	Actinopteri	Perciformes	Anarrhichthys ocellatus	TR-Anoc	1217	160	5	×	22/22	90.91	CACCC/CAGCC	DD35E	TA	SAUM01019641.1:31896-33112	TMTR01Ranoc	CACCCTTGGCCAAAAGTTTTGAGATGACACATTCATTTTCACACAGTCTGCTGCCTCCGTTTTTATGATGGCAATTTGCATATACTCCAGAATGTTATGAAGAGTGATCAAATTAATTGTTAGTAAGATTGCACCTAAATCAACCATTTATCGGATCATCAAGAACTTAAAGGAGAGAGGTTCAATTATTGTGAAGAAGGCTTCAGGGCGCCAAAGAAAGTCCGGCAAGCGCCAGGACCGTCTCCTAAAGTTGATTCAGCTGCGGGATCGGGGCACCACCAGTGCAGAGCTTGCTCAGGAGTGGCAGCAGGCAGGTGTGAGTGCATCTGCACGCACAGTGAGGCGAAGACTTTTGGGAGATGGCCTGGTGTCAAGTAGGGCAGCAAAGAAGCCACTTCT…	TMTR01Canoc	×	Scaffold
Actinopterygii (ray finned fishes)	Actinopteri	Lophiiformes	Antennarius striatus	TR-Anst	1534	165	3	×	20/20	100	CAGTC/CAGTC	DD35E	TA	OMNX01050754.1:2348-3881	TMTR01Ranst	CAGTCATGGCCAAAAGTTTTTGAGAATGACACAATACATTTTCACAAAGTCTGCTGCTTCAGAGTTTTAATATGTTTTTGTCAGATGTTTCTATGATATAGTGAAATACAATTTGAAGCATTTTATCAATTTAAAAAGTTTTACTGAGAATTACACAGAATTCATGTAATAAGTCAATATTTGCAGTGTTGACCCTTCTTTTTCAAGACCTCTGCAATTCTAACTGGCATGCTGTTAATCAACTTCTGGACCAAATCCTGACTGATGGCAGTCCATTCTTGCATATTCAATGTTTGGAGGTTGTCAGAATTTGTGGGTTTTTGATTGTCCGCCCGCCTCTTGAGGATTGACCACAAGTTCTTAATGGGATTAAGATCTGGGGAGTTTCCTGGCCAAGGG…	TMTR01Canst	×	Scaffold
Actinopterygii (ray finned fishes)	Actinopteri	Osteoglossiformes	Arapaima gigas	TR-Argi	1565	107	6	×	138/138	97.83	CAGTC/CAGTC	DD35E	TA	UFQX01000541.1:159016-160580	TMTR01Rargi	CAGTCCTGGCCAAAATTTTTGAGACTGACACAAATTTTGGTTTTCACAAAGGTTGCTGCTTCAGTGTTTTTAGAGCATTTATCAGATGTTTCTATGGTATACTGAAGTACAATTATAAGCATTTCATAAGTTTTTTTTTAACTTTTATTGACAAATACATCAAGTTTATGCAAAGACTCAATATTTGCAGTGTTGACCCTTCTTTTTCAAGACTTCTACAATTCACCCTGGCATTCTGAATATCAGCTGCTGGACCAAATCCTGACTGATGGAAACCCATTCTTGCACATCAGTGTTTGGAGTTTATCACAATTTCTGTGTTTTTGTTTGTCCACCTGCTTTTTGAGGATTGACCACAGGTTCTCAATGGGATTGAGATCTGGGGAGTTTCCTGCCCAT…	TMTR01Cargi	×	Scaffold
Actinopterygii (ray finned fishes)	Actinopteri	Cichliformes	Astatotilapia calliptera	TR-Asca	2047	289	1	×	26/26	96.15	CAGTC/CAGTC	DD35E	TA	OFHY03000025.1:1435518-1437564	TMTR01Rasca	CAGTCGTGGCCAAAAGTTTTAAGAATGACACAAATATTAGTTTTCACAAAGTTTGCTGCTAACTGCTTTTAGATCTTTGTTTCAGATGTTTCTGTTTTCAGTTTTATTTGTCATATGCAAGTTAGCACAGGGTCAACATTGCAATGAAATGTGTTTGATGAGCAGCAGTCACTCAGCAGCATGGTACAGTAGAAGAAAATATAATCAAATAAAATAATAAAAAAATAAAAAAATAGAAAAATAGTAAAGAGCAAAATATTAGAGAGATGTGGTAAAAGAGAAAAGATGACTAAATATATATGTATCTATAAATATAAATATATGTACACTAGTGATTAAATAAGAAAATCTTGAAAAGAAATATGACGGGGGGCAGATGGGATATTGCACAGGAATGAG…	TMTR01Casca	×	Chromosome
Actinopterygii (ray finned fishes)	Actinopteri	Characiformes	Astyanax mexicanus	TR-Asme	1505	154	7	×	39/39	92.31	CAATT/CAGTA	DD35E	TA	APWO02001480.1:10135-11639	TMTR01Rasme	CAGTAATGGCCAAAAGTTTTGAGAATGACACAAATATTATATTTTCACATGATCTGGTTTTTATGTGTGTTTGTCAGATGTTTTTATCACATGCAGAAATATAATAGCAATCATATTATGAGTAACAAAAGCTTTTATTGACAGTTAGAATGAGTTTTTCAGGACCTCTGCTATTCTCCCTGGCATGCTCTCAATCAACTTCTGGACCAAATCCTGACTGATAGCAGTCCCTTCTTGCAGAATCAATGCTTGCATTTTGTCAGAATGTGTAGGTTTTTGTTTGTCCACCCGTCTCTTCATGATTGACCACAAGTTCTCAATGGGATCTGGGGAGTTTCCAGGCCATGGACCCAACATCTCTATGTTTTGTTCCCTGAGCCATGTAGCTATCACCTTTGC…	TMTR01Casme	×	Chromosome
Actinopterygii (ray finned fishes)	Actinopteri	Cyprinodontiformes	Austrofundulus limnaeus	TR-Auli	1228	291	6	×	28/28	96.43	CAGTC/CAGTC	DD35E	TA	LDAR01002400.1:16455-17682	TMTR01Rauli	CAGTCATGGCCAAAAGTTTTGAGAATGACACAAATATTATATTTTCACATGATCTGCTGCCCTCTGGTTTTCGTGCGTGAATGTCAGATGTTTTCATCACGTACAGAAATACAATTGCAATCATTATTAGTAACAAAAGCTTTTATTGACAGAATGAGTTAATGCAGCAAGTCAGTATTTGCAGTGTTGACCCCTCTTCTTCAGGACCTCTGCAATTCTCCCTGGCTTGCTCTCAATCAACTTCTGGACCAAATCCTGACTGATAGCAGTTCGTTCTTGCACAATCAATGCTTGCATTTTGTCAGAATTCCTAGGTTTTTGTTTGTCCACCCGTCTCTTGATGATTGACCACAAGTTTTCAATGGGATTAAYATCTYGGGAGTTTCCAGGCCATGGACC…	TMTC01Cauli	×	Scaffold
Actinopterygii (ray finned fishes)	Actinopteri	Gadiformes	Bathygadus melanobranchus	TR-Bame	1202	114	1	×	24/24	91.67	CAGCC/CAGCC	DD35E	TA	OMKP01027802.1:992-2193	TMTR01Rbame	CAGCCGTGGCCAAAGGTTTTGAGAGTATTGGTTTTCACAAAGTTTGCTGCTTCAGTGTTTTTAGATATTTTTTGTCAGATGTTACTATGGTATACTGAAGTATAATTACAAGCATTTCACAAGTGTCAAAGGCTTTTATTGACAATTACATAAAGTTTATGCAAAGAGTCAATATTTGCAGTGTTGACCCTTCTTTTTCAAGACCTCTGCAATTCACCCTGGCATGCTGTCATTTAACTTCTGGGCCACATCCTGACTGATTGCAGCCCATTCTTGCATAATCAATGCTTGGAGTTTGTCAGAATTTGTGGGTTTTTGTTTGTCCACCCGCCACTTGAGGATTGACCACATGTTCTCAATGGGATTAAGGTCTGGGGAGTTTCCTGGCCATGGACCCAA…	TMTR01Cbame	×	Scaffold
Actinopterygii (ray finned fishes)	Actinopteri	Cypriniformes	Carassius auratus	TR-Caau	1557	291	75	3	38/38	100	CAGTC/CAGTC	DD35E	TA	QPKE01004829.1:77480-79036	TMTR01Rcaau	CAGTTGTGGCCAAAAGTTTTGAGAATTACATAAATATTGGAAATTGGAAAAGTTGCTGCTTAAGGTTTTATAATAGCAATTTGCATATACTCCAGAATGTTATGTAGAGTGATCAGATGAATTGCATAGTCCTTCTTTGCCATGAAAATTAACTTAATCCCAAAAAGACCTTTCCACTGCATTTCATTGCTGTCATTAAAGGACCAGCTGAGATCCTTTCAGTAATCGTCTTGTTAACTCAGGTGAGAATGTTGACGAGCACAAGGCTGGAGATCATTATGTCAGGCTGATTGGGTTAGAATGGCAGACTTGACATGTTAAAAGGAGGGTGATGCTTGAAATCATTGTTCTTCCATTGTTAACCATGGTGACCTGCAAAGAAACGCGTGCAGCCATCAT…	TMTR01Ccaau	CAGTCGTGGCCAAAAGTTTTGAGAATTACATAAATATTAGTTTTCAAAAAGTTTGCTGCTAAACTGCTTTTAGATCTTTGTTTCAGTTGTTTCTGTGATGTACTGAAATATAATTACAAGCACTTCATACGTTTCAAAGGCTTTTATCGACAATTACATGACATTTATGCAAAGAGTCAGTATTTGCAGTGTTGGCCCTTCTTTTTCAGGACCTCTGCAATTCGACTGGGCATGCTCTCAATCAACTTCTGGGCCAAATCCTGACTGATAGCAACCCATTCTTTCATAATCACTTCTTGGAGTTTGTCAGAATTAGTGGGTTTTTGTTTGTCCACCCGCCTCTTGAGGATTGACCACAAGTTCTCAATGGGATTAAGATCTGGGGAGTTTCCAGGCCAT…	Chromosome
Actinopterygii (ray finned fishes)	Actinopteri	×	Chromis chromis	TR-Chch	1558	338	5	2	50/50	100	CAGCC/CAGCC	DD35E	TA	OMNN01016328.1:41671-43228	TMTR01Rchch	CAGCCGTGGCCAAAAGTTTTGAGAATGACACAAAAATTAGTTTTCACAAAATCTGCGGCCTCAGTTTTTATGATGGCAATTTTCATACACTCCAGAAGAGTGATCAGATGAATTGCAATTAATTGCAAAGTCCCTCTTTGACAGTAAAATTAATTTAATCCCACAAAAACAGTTCCACTGCATTTCAGCCCTGCCATAAAAGGACCAGCTGACATCATGTCAGTGATTCTCTCGTTAACACAGGTGAGAGTGTTGACGAGGACAAGGCTGGAGATCATTCTGTCATACTGATTAAGTTAGAATATCAGACTGGAAGCTTTAAAAGGAGGGTGGTGCTTGACATCATTGTTCTTCCTCTGTTAACCATGGTTACCTGCCAGGAAACACGAGCAGTCATCA…	TMTR01Cchch	×	Scaffold
Actinopterygii (ray finned fishes)	Actinopteri	Siluriformes	Clarias batrachus	TR-Clba	1553	194	564	8	26/26	100	CAGTC/CAGTC	DD35E	TA	QMIH01000906.1:169692-171244	TMTR01Rclba	CAGTCGTGGCCAAAAGTTTTGAGAATGACACACACATTAGTTTTCACAAAGTTTGCTGCTAAACTGCTTTTAGATCTTTATTTCAGTTGTTTCAGTGATGTACTGAAATATAATTACAAGCACTTTATAGGTTTCAAAGGCTTTTATAGACAAGTACATGACATTTATGCAAAGATTCAGTATTTGCAGTGTTGGCCCTTCTTTTTCAGGACCTCTGCAGTTTGACTGGGCTGCTCTCAATCAACTTCTGGACCAAATCCTGACTGATAGCAACCCATTCTTTCATAATCACTTCTTGGAGTTTGTCAGAATTAGTGGGTTTTTGTTTGTCCACCTGCCTCTTGAGGATTGACCACAAGATCTCAATGGGATTAAGATCTGGGAAGTTTCTTGGCCATG…	TMTR01Cclba	CAGTCGTGGCCAAAAGTTTTGAGAATTACATAAATATTGGAAATTGGAAAAGTTGCTGCTTAAGTTTTTATAATAGCAATTTGCATATACTCCAGAATGTTATGAAGAGTGATCAGATGAATTGCATAGTCCTTCTTTGCCATGAAAATTAACTTAATCCCGAAAAAAACTTTCCACTGCATTTCATTGCTGTCATTAAAGGACCTGCTGAGATCATTTCAGTAATCGTCTTGTTAACTCAGGTGAGAATGTTGACGAGCACAAGGCTGGAGATCATTATGTCAGGCTGATTGGGTTAGAATGGCAGACTTGACATGTTAAAAGGAGGGTGATGCTTGAAATCATTGTTCTTTCATTGTTAACCATGGTGACCTGCAAAGAAACGCGTGCAGCCATCAT…	Scaffold
Actinopterygii (ray finned fishes)	Actinopteri	Gadiformes	Coryphaenoides rupestris	TR-Coru	1480	217	1	×	33/33	90.91	CATGC/CAGCC	DD35E	TA	PIJE01003364.1:1024190-1025669	TMTR01Rcoru	CATGCATGGCCAAAAGTTTTGAGAATGACACAAATCTAAATTTTCACAGTCTGCTGCCTCAGTTTTTATGATGACAATTTGCATGTACTCCAGAATGCTATGAAGTGATCAGATGAATTGCAAAGTCCCTCTTTGCCATGAAAATGAACTTAATCCCCAAAAAAACATTTACACTGCATTTCAGCCCTGCCACAAATGGCATAGCTGACATGTCAGTGATTCTCTCGTTAACACAGGTGAGTGTGTTGACGAGGACAAGGCTGGAGATCAGATTGATGCTGATTGAGTTAGAATAACAGACTGGAAGCTTTAAAAGGAGGGTGGTGCTTGAAATCATTGTTCCTCTGTTAACCATGATTACCTGCAAGGAAACACATGCAGTCATCATTGCATTGCACA…	TMTR01Ccoru	×	Scaffold
Actinopterygii (ray finned fishes)	Actinopteri	Cyprinodontiformes	Cyprinodon variegatus	TR-Cyva	1461	322	54	1	16/16	93.75	CAATC/CAGTC	DD35E	TA	JPKM01055210.1:74578-76038	TMTR01Rcyva	CAATCATGGCCAAAAGTTTTGAGAATAATTCAAATGTTAATATATAAAGTCTTCTGCTTTTATTTTTTTATAAATGCAATTTGCATATACTCCAGAATGTTATAAAGAGTGATCAGTGTAACAACTATTAATTGCAAAGTCAATATTTGCCTAGAAAATGAACCCAAAACACATTTCAACGTCATTGCAGCCCTGCCCTAAAAGGACCCGCTAACGTTGTTTCAGTGATTGCTCCATTAACACAGGTGTGGCTGGTGATGAGGACAGGGCTGGAGATCAATCTGTCACGATTAAGTAAGAATGACACCACTGGACACTTTAAAAAGAGGCTGGTGCTTGGCATCATTGTTTCTCTTCTGTAAACCATGGTTATCTCTAAAGAATCGCATGCAGTCATCA…	TMTR01Ccyva	×	Scaffold
Actinopterygii (ray finned fishes)	Actinopteri	Cypriniformes	Cyprinus carpio	TR-Cyca	1555	349	208	142	38/38	97.37	CAGTC/CAGTC	DD35E	TA	SAUK01000081.1:3568037-3569591	TMTR01Rcyca	CAGTCATGGCCAAAAGTTTTGAGAATTACATAAATATTAGTTTTCAAAAAGTTTGCTGCTAAACAGCTTTTAGATCTTTGTTTCAGTTGTTTCTGTGATGTACTGAAATATAATTACAAGCACTTCATACGTTTCAAAGGCTTTTATCGACAATTACATGACATTTATGCAAAGAGTCAGTATTTGCAGTGTTGGCCCTTCTTTTTCAGGACCTCTGCAATTCGACTGGGCATGCTCTCAATCAACTTCTGGGCCAAATCCTGACTGATAGCAACCCATTCTTTCATAATAACTTCTTGGAGTTTGTCAGAATTAGTGGGTTTTTGTTTGTCCACCCGCCTCTTGAGGATTGACCACAAGTTCTCAATGGGATTAAGATCTGGGGAGTTTCCAGGCCAT…	TMTR01Ccyca	CAGTCGTGGCCAAAAGTTTTGAGAATTACATAAATATTGGAAATTGGAAAAGTTGCTGCTTAAGTTTTTATAATAGCAATTTGCATATACTCCAGAATGTTATGAAGAGTGATCAGATGAATTGCATAGTCCTTCTTTGCCATGAAAATTAACTTAATCCCAAAAAAACCTTTCCACTGCATTTCATTGCTGTCATTAAAGGACCTGCTGAGATCATTTCAGTAATCATCTTGTTAACTCAGGTGAGAATGTTGACGAGCACAAGGCTGGAGATCATTATGTCAGGCTGATTGGGTTAGAATGGCAGACTTGACATGTTAAAAGGAGGGTGATGCTTGAAATCATTGTTCTTCCATTGTTAACCATGGTGACCTGCAAAGAAACGCGTGCAGCCATCAT…	Scaffold
Actinopterygii (ray finned fishes)	Actinopteri	Cypriniformes	Danio rerio	TR-Dare	1548	<100	25	×	26/26	92.31	CAGTC/CATTC	DD35E	TA	CZQB01064057.1:1607-3200	TMTR01Rdare	CAGTCATGGCCAAAAGTTTTGAGAATTACGTAAATATTGGAAATTGGAAAAGTTGCTGCTTAAGTTTTTATAATAGCCATTTGCATATACTCCAGAATGTTATGAAGAGTGATCAGATGAATTGCATAGTCCTTCTTTGCCATGAAAATTAACTTAATCCTGAAAAAAACTTTCCACTGCATTTTATTGCTGTCATTAAAGGACCTGCTGAGATCATTTCAGTTATCGCCTTGTTAACTTTGAGAATGTTGACAAGAACAAGGCTAGAGATCATTATGTCAGGCTAATTGGGTTAAAATGGAAGACTTGACATGTTAAAAGGAGGGTGATGCTTGAAATCATTGTTCTTCCATTGTTAACCATGTGACTTGCAAAGAAACGCGTGCAGCCATCATTGCG…	TMTR01Cdare	×	Scaffold
Actinopterygii (ray finned fishes)	Actinopteri	×	Dicentrarchus labrax	TR-Dila	1545	<100	7	×	26/26	92.31	CATTT/CAGTC	DD35E	TA	CBXY010021157.1:33437-34981	TMTR01Rdila	CATTTGTGGCCAAAAGTTTTGAGAATATTAATTTTCACAAAGTCTGCTGCTTCAGTTTTTATAATGGCAATTTGCATATACTCCAGAATGTTATGAGGAGTGATCAGCTCAACTGCAATTAATTGCAAAGTCCCTCTTTGCCTTGAAAATGAACTTTATCCCCAAAAAAACATTTCCACTGCATTTCAGCCCTGCCACAAAAGGACCAGCTAACATCATTTCAATGATTCCTCCGTTAACACAGGTGTGGGTGTTGATGAGGACAAGGCGGGAGATCAATCTATCATGATTGAGTTAGAATAACAGACTGGACACTTTAAAAGGAGCTTGACATCATTGTTCCTCTTCTGTTAACCATAGTTACCTGCAAGGTAACTGCAACACATGCAGTCATCATTG…	TMTR01Cdila	×	Scaffold
Actinopterygii (ray finned fishes)	Actinopteri	Gymnotiformes	Electrophorus electricus	TR-Elel	1510	113	108	×	14/14	92.86	CAGTC/CACTC	DD35E	TA	RBHW02000064.1:57034-58543	TMTR01Relel	CAGTCATGGCCAAAAGGTTTGAGACTAGCACAAATTTTGGTTTTCACAAAGTTTGCTGCTTCAGTTTTTATGGTGGCAATCTGCATTGACTTTAATGTGAAGAGTGATCAGTTCAATTGCAATCACAAAGTCATTCCTTGCCATGAAAATTAACTTAATCACAAAATTTCTGCATTCCAGCCACTGCATTTCAGCTCTGCCACAAAATGGTCTGCTAAGTGTTAATGAGGACAAGGCAGCTGATATTACTCTGTCATGCTGATTAGAAGAGCAGACTGGTTGCTTTAAAAGGGTGGTGGTGCTTGATATTTTCTTCTGTTAACCATGTTTACCTTGCATCAAAAAGGCTTCACAGGCAAGCACATTGCTGCTTGTAAGATAGCACCTAAATCAACCATT…	TMTR01Celel	CAGCCATGGCCAAAAGTTTTGAGAATTACACTAGTATTGGTTTTTACAAAGTTTGCTGCTTCAGTGTTTTTAGATCTTTTTGTCAGATGTTACTATAATATACTGAAGTATAATTACAAGCATTTCATAAGGGTCAAAGGCTTTTATTGACAATTACAGTAAGTTTATGCAAAGAGTCAATATTTGCAATGTTGACCCTTCTTTTTCAAGACCTCTGCAATTCGCCCTGGCATGCTGTCAATTAACTTCTGGGCCACATCCTGACTGATGGTAGCCCATTCTTGCATAATCAATGCTTGGAGTTTGTCAGAATTTGTGGGTTTTTGTTTGTCCACCCGCCTCTTGAGGATTGACCACAAGTTCTCAATGGGATTAAGGTCTGGGGAGTTTCCTGGCCAT…	Scaffold
Actinopterygii (ray finned fishes)	Actinopteri	Perciformes	Epinephelus lanceolatus	TR-Epla	1566	338	13	9	26/26	96.15	CAGCC/CAGCC	DD35E	TA	SZWH01000008.1:7522046-7523611	TMTR01Repla	CAGCCGTGGCCAAAAGTTTTGAGAATCACACAAATATTAATTTTCATAAAGTTTACTGCCTCATTTTTTATGATGGCAATTTGCATGTACTCCAGAATGTTATTAAGAGTGATCAGATGAATTGCATTTAATTGCAAAGTCCCTCTTTGCCATGAAAATGAACTTAATCCCCCCAAAAACATTTCCATTGCATTTCAGTCCTGCCACAGAAGGACCAGCTGACATCATGTCAGTGATTCTCTCGTTAACACAGGTGAGAGTGCTGATGAGGACAAGGTGGAGATCACTTTGTCATGCTGATTGAGTTAGAATAACAGACTGGAAGCTTTAAAAGAGGGTGGTGCTTGAAATCATTGTTCTTCCTCTGTTAACCATGGTTACCTGCAAGGAAACACGTGC…	TMTR01Cepla	CAGCCATGGCCAAAAGTTTTGAGAATTACACTAGTATTGGTTTTTACAAAGTTTGCTGCTTCAGTGTTTTTAGATCTTTTTGTCAGATGTTACTATAATATACTGAAGTATAATTACAAGCATTTCATAAGGGTCAAAGGCTTTTATTGACAATTACAGTAAGTTTATGCAAAGAGTCAATATTTGCAATGTTGACCCTTCTTTTTCAAGACCTCTGCAATTCGCCCTGGCATGCTGTCAATTAACTTCTGGGCCACATCCTGACTGATGGTAGCCCATTCTTGCATAATCAATGCTTGGAGTTTGTCAGAATTTGTGGGTTTTTGTTTGTCCACCCGCCTCTTGAGGATTGACCACAAGTTCTCAATGGGATTAAGGTCTGGGGAGTTTCCTGGCCAT…	Chromosome
Actinopterygii (ray finned fishes)	Actinopteri	Esociformes	Esox lucius	TR-Eslu	1204	142	19	×	16/16	93.75	CAGTC/CAGTC	DD35E	TA	SAXP01000047.1:793634-794837	TMTR01Reslu	CAGTCATGGCCAAAAGTTCCAAGAATGACACGTATATTAATTTCCACAAAGTCTGCTGCTTCAGTGACTTTAGATATTTTTGTCAGATGTTACTATGGTATACTGAAGTATAATTACAAGCATTTCATAAGTGTCAAAGGCTTTTATTATCAATTACATTATGTTTATGCAAAGTCAATATATGCAGTGTTGATCCTTTTTCAAGACCTCTGCAATCTGCCCTGGCCTGTTGTCAATTAACTTCTGGGCCACATCCTGACTGATGGCAGCCCATTCTTGCATAATCAATGCTTGGAGTTTGTCAGAATTTGTGGTGTTTTGTTTGTCCACCCGCCTCTTGAGGATTGACCACAAGTTCTCAATGGGGTTACGGTCTGGGGAATTTCCTGGCCATGGACC…	TMTR01Ceslu	×	Chromosome
Actinopterygii (ray finned fishes)	Actinopteri	Cyprinodontiformes	Fundulus heteroclitus	TR-Fuhe	1558	303	37	1	28/28	96.43	CAGTC/CAGTC	DD35E	TA	JXMV01003179.1:18769-20326	TMTR01Rfuhe	CAGTCATGGCCAAAAGTATTGATAATGACACAAATATTATATTTTCACATGATCTGCTGCCCTCTGGTTTTCATGTGTGTATGTCAGATGTCATCACATACGTACAGAAATACAATTGCAATCATATTATGAGTAACAAAAGCTTTTAATGACAGTTAGAATGAGTCAATGCTGCAAGTCAATATTTGCAGTGTTGACCCCTCTTCTTCAGGACCTCTGCAATTCTCCCTGGCATGCTCTCAATCAACTTCTGGACCAAATCCTGACTGATAGCAGTCCATTCTTACACAATCAATGCTTGCAATTTGTCAGAATTCCTAGGTTTTCGTTTTTCCACCCGTCTCTTGATGATTGACCACAAGTTTTTAATGGGATTAAGATCAGGGGAGTTTCCAGGCC…	TMTR01Cfuhe	CAGTCATGGCCAAAAGTATTGAGAATGACACAAATATTATATTTTCACATGATCTGCTGCCCTCTGGTTTTCATGTGTGTATGTCAGATGTTGTCATCACATACGTACAGAAATACAATTGCAATCATATTATGAGTAACAAAAGCTTTTAATGACAGAATGAGTTAATGCAGCAAGTCAATATTTGCAGTGTTGACCCCTCTTCTTCAGGACCTCTGCAATTCTCCCTGGCATGCTCTCAATCAACTTCTGGACCAAATCCTGACTGATAGCAGTCCATTCTTGCACAATCAATGCTTGCATTTTGTCAGAATTCCTAGGTTTTCGTTTTTCCACCCGTCTCTTGATGATTGACCACAAGTTTTCAATGGGATTAAGATCAGGGGAGTTTCCAGGCCA…	Scaffold
Actinopterygii (ray finned fishes)	Actinopteri	Cichliformes	Haplochromis burtoni	TR-Habu	1553	161	9	×	18/18	88.89	CAGTT/CATTC	DD35E	TA	AFNZ01013191.1:35106-36658	TMTR01Rhabu	CAGTTGTGGCCAAAAGTTTTGAGAATTACATAAATATTGGAAATTGGAAAAGTTGCTGCTTAAGTTTTTATAATAGCAATTTACATATACTACAGAATGTTATGAAGAGTGATCGGATGAATTGCATACTCCTTCTTTGCCATGAAAATTAACTTAATCCCAATAAAACCTTTCCACTGCATTTCATTGCTGTCATCAAAGGACCCGCTGAGATCATTTCAGTAATCGTCTTGTTAACTCAGGTGAGAATGTTGACGAGCGCAAGGAGGCTGGAGATCATTATGTCAGGCTGATTGGGTTAGAATGGCAGACCTGACATGTTAAAAGAAGGGTGATGCTTGAAATCATTGTTCTTCCATTGTTAACCATGGTGACCTGCAAAGAACCGCGTGCAGCCAT…	TMTR01Chabu	×	Scaffold
Actinopterygii (ray finned fishes)	Actinopteri	Salmoniformes	Hucho hucho	TR-Huhu	1561	161	221	×	65/65	93.85	CCGTC/CAGTC	DD35E	TA	QNTS01008839.1:34210-35770	TMTR01Rhuhu	CCGTCGTGGCCAAAAGTTTTGAGAATGACACAAATATTAATTTTCACAAAGTCTGCTGCCTCAGTTTGTATGATGGCAATTTGCATATTCTCCAGAATGTCATGAAGAGTGATCAGATTAATTGCAATTAATTGCAAAGTCCCTCTTTGCCATGCAAATGAAGTCCCCAAAAAACATTTCCACTGCATTTTGGCCCTGCCACAAAATGACCAGCTGACATCATGTCAGTGATTCTCTCGTTAACACAGGTGTGAGTGTTGACGAGGACAAGGCTGGAGATCACTCTGTCATGCTGATTGAGTTTGAATTACAGACTGGAAGCTTCAAAAGGAGGGTGGTGCTTGGAATCATTGTTCTTCCTCTTTCAACCATGGTTACCTGCAAGGAAACTTGTGTCGT…	TMTR01Chuhu	×	Scaffold
Actinopterygii (ray finned fishes)	Actinopteri	Cyprinodontiformes	Kryptolebias marmoratus	TR-Krma	1573	185	5	×	28/28	96.43	CGGTC/CAGTC	DD35E	TA	LWHD01000387.1:137045-138617	TMTR01Rkrma	CAGTCATGGCCAAAAGTTTTGAGAATGACACGAATATTATATTTTCACATGATCTGCTGCCCTCTGGTTTTCATGTGTGTATGTCAGATGTTTTCATCACATACAGAAATACAATTGCAATTATATTATGAGTAACAAAAGCTTTTATTGACAGTAAGAATGAGTTAATGCAGCAAGTCAATATTTGCAGTGTTGACCCCTCTTCTTCAGGACCTCTGCAATTCTCCCTGGCATGCTCTCAATCAACTTCTGGACCAAATCCTGACTGATAGCAGTCCATTCTTGCACAATCAATGCTTGCATTTTGTCAGAATTCCTAGGTTTTTGTTTGTCCACCCTCTCTTGATGATTGACCACAAGTTTTCAATGGGGTTAAGATCTGGGGAGTTTCCAGGCCAT…	TMTR01Ckrma	×	Scaffold
Actinopterygii (ray finned fishes)	Actinopteri	Cypriniformes	Labeo rohita	TR-Laro	1554	349	49	9	26/26	100	CAGTC/CAGTC	DD35E	TA	QBIY01011241.1:92712-94265	TMTR01Rlaro	CAGTCGTGGCCAAAAGTTTTGAGAATGACACAAATATTAGTTTTCACAAAGTTTGCTGCTAAACTGCTTTTAGATCTTTGTTTCAGTTGTTTCTGTGGTGTACTGAAATATAATTACAAGCACTTCAAGCACAAAGGCTTTTATCGACAATTACATGGCATTTATGCAAAGAGTCAGTATTTGCAGTGTTGGCCCTTCTTTTTCAGGACCTCTGCAATTCGACTGGGCATGCTCTCAATCAACTTCTGGGCCAAATCCTGACTGATAGCAACCCATTCTTTCATAATCACTTCTTGGAGTTTGTCAGAATTAGTGGCTTTTTGTTTGTCCACCCGCCTCTTGAGGATTGACCACAAGTTCTCAATGGGATGAAGATCTGGGGAGTTTCCAGGCCATGGA…	TMTR01Claro	CAGTCGTGGCCAAAAGTTTTGAGAATTACATAAATATTGGAAATTGGAAAAGTTGCTGCTTAAGTTTTTATAATAGCAATTTGCATATACTCCAGAATGTTATGAAGACTGATCAGATGAATTGCATAGTCCTTCTTTGCCATGAAAATTAACTTAATCCCGAAAAAAACTTTCCACTGCATTTCATTGCTGTCATTAAAGGACCTGCTGAGATCATTTCAGTAATCGTCTTGTTAACTCAGGTGAGAATGTTGACGAGCACAAGGCTGGAGATCATTATGTCAGGCTGATTGGGTTAGAATGGCAGACTTGACATGTTAAAAGGAGGGTGATGCTTGAAATCATTGTTCTTCCATTGTTAACCATGGTGACCTGCAAAGAAACGCGTGCAGCCATCAT…	Scaffold
Actinopterygii (ray finned fishes)	Actinopteri	Centrarchiformes	Maccullochella peelii	TR-Mape	2191	338	6	1	52/52	94.23	CAGCC/CAGCC	DD35E	TA	LKNJ01003897.1:26350-28540	TMTR01Rmape	CAGCCATGGCCAAAAGTTTTGAGAATGACACAAATATTAATTTTCACAAAGTCTGCTGCCTCAGTTTTTATGATGGCAATTTGCATATACTCCAGAATGTCATGAAGAGTAATCAGATGAATTGCAGTTAATTGCAAAGTCCCCCTTTGCCATGAAAATGAACTTAATCCCAAAAAAACATTTCCACTGCATTTCAGCCCTGCCACAAAAGGAGCAGCTGACATCATGTCAGTGATTCTCTCGTTAACACAGGTGAGAGTGTTGACGAGGACAAGGCTGGAGATCACTCTGTCATGCTGATTGAGTTAGAATAACAGACTGGAAGCTTTAAAAGGAGGGTGGTGCTTGAAATCATTGTTCTTCCTCTGTTAACCATGGTTACCTGCAAGGAAACACGTG…	TMTR01Cmape	×	Scaffold
Actinopterygii (ray finned fishes)	Actinopteri	Centrarchiformes	Macquaria australasica	TR-Maau	1526	328	9	1	13/13	100	CAGCC/CAGCC	DD35E	TA	SEMN01000457.1:139398-140923	TMTR01Rmaau	CAGCCATGGCCAAAAGTTTTGAGAATGACACAAATATTAATTTTCACAGTCTGCTGCCTCAGTTTTCATGATGGCAATTTGCATATACTCCAGAATGTCATGAAGAGTGATCAAAGAGTCCCTCTTTGCCATGAAAATGAACTTAATCCCAAAAAAAACATTTCCACTGCATTTCAGCCCTGCCACAAAAGGACCAGCTGACACCATGTCAGTGATTCTCTCGTTAACACAGGTGAGAGTGTTGACGAGGACAAGGCTGGAGATCACTCTGTCATGCTGATTGAGTTAGAATAACAGACTGGAAGCTTTAAAAGGAGGGTGGTGCTTGAAATCATTGTTCTTCCTCTGTTAACCATGGTTACCTGCAAGGAAACAAGTGCAGTCATCATTGCTTTGCAC…	TMTR01Cmaau	×	Scaffold
Actinopterygii (ray finned fishes)	Actinopteri	Gadiformes	Macrourus berglax	TR-Mabe	1554	133	4	×	22/22	95.45	CAGCA/CAGCC	DD35E	TA	OMKT01117644.1:7954-9507	TMTR01Rmabe	CAGCAGTGGCCAAAAGTTTTGAGAATGACTACATTTTCACAAAGTCTGCTACTTCAGTTTTTATGATGGCAATTTGCAGATACTCTAGAACGTTATGAAGATTGATCAGATGAATTGCATTTAATTGCAAAGTCCCTCTTTGCCATGAAAATGAACTTGATCCAAAAAAAAACATTTGCACTGCATTTCAGCCGTGCCACAAAAGGAATAGCTGACATGTCAGTGATTCTCTTGTTAACACAGGTGAGAGTGTTGAGGACAAGGCTGGAGATCACTCCGTCATGCTGATTGAGTTAGAATAACAGACTGGAAGCTTTAAAAGGAGGGTGGTGCTTGAAATCATTGTTCCTCCTCTGTTAACCATAGTTACCTGCAAGGAAACGCGTGCAGTCATCATTG…	TMTR01Cmabe	×	Scaffold
Actinopterygii (ray finned fishes)	Actinopteri	Gadiformes	Malacocephalus occidentalis	TR-Maoc	1515	137	5	×	14/14	100	CAGCC/CAGCC	DD35E	TA	OMOU01056670.1:1412-2926	TMTR01Rmaoc	CAGCCGTGGCCAAAAGTTTGGTTTTCACAAAGTTTGCTGCTTCAGTGTTTTTAGATCTTTTTTGTCAGATGTTACTATGGTATACTGAAGTATAATTACAAGCATTTCACAAGTGTCAAAGGCTTTTATTGACAATTACATTACGTTTATGCAAAGAGCCTTCTTTTTCAAGACCTCTGCAATTTGCCCTGGCGTGCTGTCAATTCACTTCTGGGCCACATCCTGACTCATTGCAGCCCATTCTTGCATAATCGATGCTTGGAGTTTGTCACAATTTGTGGGTTCTTGTTTGTCCACCCGACACTTGAGGATTGACCACTCAATGGGATTAAGGTCTGGGGGGTTTCCTGGCCATGGACCCAAAACCTCGATGTTTTGTTCCCCGAGCCACTTAGTTAT…	TMTR01Cmaoc	×	Scaffold
Actinopterygii (ray finned fishes)	Actinopteri	×	Miichthys miiuy	TR-Mimi	1525	117	1	×	28/28	100	CAGTC/CAGTC	DD35E	TA	JXSJ01000044.1:1403120-1404644	TMTR01Rmimi	CAGTCGTGGCCAAAAGTTTTGAGAATGAAAATTTTGACAAAATCTGCTGCCTCAGTTTTTATAACGGAAATTTGTATATACTCCAGAAAGTTATGAAGAGTGATCAGATGAATTACGATTCATTTCAAAGTCCCTCTTTGCCATGAAAATGCACTTAATCCCAAAAGAAACGTTTCCACTGCATTTCAGCCCGGCCACAAAAGGACCAGCTGACATCATGTCAGCGATTCTTTCATTAACGCAGTTGAGAGTGTTGATGAGGACAAGGCCAGAGATCACTCTGTCATGCTGATTAATATAGAATAACAGACTTTAACAGGAGGGTGGTGCTTGAAATCATTGTTAACCATGGTGACCTGCAAGGAGACATGTGCAATCATCATTGCTTTGCACAAAAAG…	TMTR01Cmimi	×	Scaffold
Actinopterygii (ray finned fishes)	Actinopteri	Beryciformes	Monocentris japonicus	TR-Moja	1275	121	1	×	32/32	96.88	CAGCC/CAGCT	DD35E	TA	OOFE01018144.1:3712-4986	TMTR01Rmoja	CAGCCGTGGCCAAAAGTTTTGAGAATGACACAAATATTAATTTTCACAAAGTCTCCTGCCTCAGTTTTTATGATGACACTTTGCATATACTCCAGAATGTTATGAAGAGTGATCAGATGAATTGCAATCAATTGCAAAGTCCCTCTTTGCCATGAAAATGAACTTAATCCCACAAAAAACATTTCCACTGCATTTCAACCCTGCCACAAAAGGAACAGCTGAGATCATGTCAGTGATTCTCTCGTTAACACAGGTGAGAGTGTTGACGAGGACAAGGCTGGAGATCACTCTGTCATGCTGATTGAGTTACAATAACAGACTGGAAGCTTTAAAAGGAGGGTGGTGCTTGAAATCATTGTTCTTCCTCTGTTAACCATGGTTACCTTCAAGGAAACACGT…	TMTR01Cmoja	×	Scaffold
Actinopterygii (ray finned fishes)	Actinopteri	Synbranchiformes	Monopterus albus	TR-Moal	1580	150	6	×	40/40	95	CAGCC/CGGCC	DD35E	TA	AONE01012790.1:1940-3519	TMTR01Rmoal	CAGCCATGGCCAAAGGTTTTGAGAATGACACAAATATTAACAAAGTCTGCTGCCTCAGTTGTTATGATGGCAATTTGTATATACTCCAGAATGTTATAAAGAGTGATCAAATGAATGGCAAAGTCCCTCTTTGCCATGAAAATGAACTCGAACCCAAAAAAACAATTTCCACTGCATTTCAGCCCTGCCACAATAGGACCAGCTGACATCATGTCAGTGATTCCCTCATTAACACAGGTGAGAGTTTTGATGAGGACAAGACTGGAGATCACTCTGTCATGCTGGTTGAACTAGAGTAACAGACTGGAAGTTTTAAAAGGAGGGTGGTGCTTGAAATCATTGTTCTTCCTCTGTTAACCATGGTTACTTGGTTAACAGACTGATTGGTTAATGATGGTT…	TMTR01Cmoal	×	Scaffold
Actinopterygii (ray finned fishes)	Actinopteri	Cichliformes	Neolamprologus brichardi	TR-Nebr	1520	161	4	×	25/25	100	CAGTC/CAGTC	DD35E	CA/TA	AFNY01069675.1:19417-20936	TMTR01Rnebr	CAGTCGTGGCCAAAAGTTTTGAGAACTACATAAATATTGGAAATTGGAAAAGTTGCTGCTTAAGTTTGTATAATAACAATTTGCATATACTCCAGAATGTTATGAAGAGTGATCAGATGAATTGCATAGTCCTTCTTTGCCATGAAAATTAACTTAATCCCAAAAAACCTTTCCACTGCATTCCATTGCTGTCATTAAAGGACCTGCTGAGATCATTTCAGTAATCGTCTTGTTAACTCAGGTGAGAATTTTGATGAGCACAAGGCTGGAGATCATTTTGTCAGGCTGATTGGGTTAGAATGGCAGACCTGACATGTTAAAAGGAGGGTGATGCTTGAAATCATTGTTCTTCCACTGTTAACCATGGTGACCTGCAAAGAAACGCGTGCAGCCATCATT…	TMTR01Cnebr	×	Scaffold
Actinopterygii (ray finned fishes)	Actinopteri	Cyprinodontiformes	Nothobranchius furzeri	TR-Nofu	1552	270	47	×	37/37	89.19	CAGTG/CAGTC	DD35E	TA	JNBZ01232052.1:10967-12518	TMTR01Rnofu	CAGTGGTGGCCAAAGCTTTTGGGAATGACACAAATATGGGAAATTAAAAGAGTTGCTGCTTAAGTATAATAGTAATTTGCTTATTGTCCAGAATTTTATGAAGAGTGATCAGATGAATTTCATAGACCTTCTTTGCCATGGAAAATAACTTAATCCCAAAAACCACTTTCCACTGCATTGTATTGCTGTCATTAAAGGACCTGCTGAGATCAACTCAGTAATCGTCTTGTTAACTCAGGTGAGAATGTTTACGAGCCCAAGTGGAGATCATTATGTCAGGCTGATTGGGTTAGAATGGCAGACTTGGCATGTTAAAAGGATGGTGATGCTTGAAATCATTGTTCTTCCATTGATAACCATGGTGACATGCAAAGAAACGTGTGCAGCCATCATTGTGTT…	TMTR01Cnofu	×	Scaffold
Actinopterygii (ray finned fishes)	Actinopteri	Salmoniformes	Oncorhynchus kisutch	TR-Onki	1559	319	2420	10	61/61	96.72	CAGTC/CAGTC	DD35E	TA	MPKV01003432.1:349244-350802	TMTR01Ronki	CAGTCGTGGCCAAAAGTTTTGAGAATGACACAAATATTAATTTTCACAAAGTTTGCTGCCTGTCTTTAGATATTTTTGTCAGATGTTACTATAGAATACTGAAGTATAATTACAAGCATTTCATAAGTGTCAAAGGCTTTCATTGACAATTACATGAAGTTGATGCAAAGAGTAAATATTTGCAGTGTTGACCCTTCTTTTTCAAGACCTCTGCAATCTGCCCTGTCATGCTGTCATTAACATCTGGGCCACATCCTGACTGATGGCAGCCCACTCTTGCATAATCAATGCTTGGAGTTTGTCAGAATGTGTTTTTTTTGTTTGTCCACCCCTCTGGAGTATTGACCACAAGTTCTCAATGGGATTAAGGTCTGGGGAGTTTCCTGGCCATGGACCCAA…	TMTR01Conki	CAGTCGTGGCCAAAAGTTTTGAGAATGACACAAATATTAATTTCCACAAAGTTTGCTGCTTCAGTGTCTTTAGATATTTTTGTCAGATGTTACTATGGAATACTGAAGTATAATTACAAGCATTTCATAAGTGTCAAAGGCTTTTATTGACAATTACATGAAGTTGATGCAAAGAGTCAATATTTGCAGTGTTGACCCTTCTTTTTCAAGACCTCTGCAATCCGCCCTGGCATGCTGTCAATTAACTTCTGGGCCACATCCTGACTGATGGCAGCCCATTCTTGCATAATCAATGCTTGGAGTTTGTCAGAATTTGTGGGTTTTTGTTTGTCCACCCGCCTCTTGAGGATTGACCACAAGTTCTCAATGGGATTAAGGTCTGGGGAGTTTCCTGGCCAT…	Chromosome
Actinopterygii (ray finned fishes)	Actinopteri	Salmoniformes	Oncorhynchus mykiss	TR-Onmy	1550	297	3843	×	32/32	87.5	CTGTC/CAGTC	DD35E	TA	MSJN01002183.1:473115-474406	TMTR01Ronmy	CTGTCATGGCCAAAAGTTTTGAGAATGACACATATTAATTTTCACAAAGTCTGCTGCCTCAGTTTGTATGATGGCAATTTGCATATACTCCAGAATGTTATGAAGAGTGATCAGATGAATTGCAATTATTTGAAAAGTCCTATTTGCCATGCAAATGAACTGAATCCCCAAAAAACATTTCCACTGCATTTCAGCCCTGCCACAAAAGGACCAGCTGACATCATGTTAGTGATTCTCTTGTTAACACAGGTGTGAGTGTTGACGAGGACAAGGCTGGAGATCACTCTGTCATGCTGATTGAGTTTGAATAACAGACTGGAAGCTTCAAACAGAGGGTGGTGCTTGGAATCATTGCCCTTCCTCTGTCAATCATGGTTACCTGCAAGGAAACACGTGCCG…	TMTR01Conmy	×	Chromosome
Actinopterygii (ray finned fishes)	Actinopteri	Salmoniformes	Oncorhynchus tshawytscha	TR-Onts	1561	118	5550	36	30/30	93.33	CAGTC/CAGTC	DD35E	TA	PIPH01155503.1:603-2163	TMTR01Ronts	CAGTCGTGGCCAAAGGTTTTGAGAATGACACAAATATTAATTTTCACAAAGTCTGCTGCCTCAGTTTGTATAATGGTAATTTGCATATACTCCAGAATGTTATGAAGAGTGATCAGATGAATTGCAATTAATTGCAAAGTCCCTCTTTGCCATGCAAATGAACTGAATCCCCCAAAAACATTTCCACTGCATTTCAGCACTGCCACAAAAGGCCCAGCTGACATCATGTCAGTGATTCTCTCGTTAACACAGGTGTGAGTGTTGACGAGGACAAGGCTGGAGATCACTCTGTCATGCTGATTGAGTTCAAATAACAGACTGGAAGCTTCAAAAGGAGGGTGGTGCTTGGAATCATTGTTCTTCCTCTGTCAATCATGGTTACCTGCAAGGAAACACGTG…	TMTR01Conts	CAGTCGTGGCCAAAAGTTTTGAGAATGACACAAATATTAATTTCCACAAAGTTTGCTGCTTCAGTGTCTTTAGATATTTTTGTCAGATGTTACTATGGAATACTGAAGTATAATTACAAGCATTTCATAAGTGTCAAAGGCTTTTATTGACAATTACATGAAGTTGATGCAAAGAGTCAATATTTGCAGTGTTGACCCTTCTTTTTCAAGACCTCTGCAATCCGCCCTGGCATGCTGTCAATTAACTTCTGGGCCACATCCTGACTGATGGCAGCCCATTCTTGCATAATCAATGCTTGGAGTTTGTCAGAATTTGTGGGTTTTTGTTTGTCCACCCGCCTCTTGAGGATTGACCACAAGTTCTCAATGGGATTAAGGTCTGGGGAGTTTCCTGGCCAT…	Chromosome
Actinopterygii (ray finned fishes)	Actinopteri	Perciformes	Ophiodon elongatus	TR-Opel	1235	152	1	×	19/19	89.43	CACCA/CACCA	DD35E	TA	SAUL01004421.1:87703-88937	TMTR01Ropel	CACCAGTGGCCAAATGTTTTTAAGTATTGGTTTTCACAAAGTTTGCTGCTTCAGTGTTTTTAGATATTTTTGTCCAATGTTACTACTGAAGTATAATTACAAGCATTTCATAAGTGTCAAAGGCTTTTATTGACAATTACATTAAGTTTATGCAAAGAGTCAATATTTGCAGTGTTGACCCTTCTTTTTCAAGACCTCTGCAGTTCGCCCTGGCATGCTGTCAATTAACGTCTGGGCCACATCCTGACTGATGGTAGCCCATTCTTACATAATCAATGCCTGGAGTTTGTCAGCATTTGTGGGTTTTTGTTTGTCCACCCGCCTCTCGAGGATTGACCACAAGTTCTCAATGTGATTCAGGTCTGGGGAGTTTCCTGGCCATGGACCCAAAATGTTGAT…	TMTR01Copel	×	Scaffold
Actinopterygii (ray finned fishes)	Actinopteri	Centrarchiformes	Oplegnathus fasciatus	TR-Opfa	1072	311	1	1	38/38	92.11	CAGCC/CAGCC	DD35E	TA	NTHP01000905.1:75700-76780	TMTR01Ropfa	CAGCCGTGGCCAAACGTTTTGAGAATGACACAAGTATTGGTTTTCACAAGTTTCAAAAGTTTGCTTCTTCAGTGTTTTAGATCTTTTTGCCAGATGTTACTATGGTATACTGAAGTATAATGACAAGCATTTCATAAGTGTCAAAGGCTTTCATTGACAATTACATGAAGTTTATGCAAAGAGTCAATATTTGCAGTGTTGACTCTTCTTTTGCAAGCCTCTGCAATTCGCCCTGGCATGCTGTCAATCAACTTCTGGGCCACAAACTGACTGATGGCAGCCCATTCTTGCATAATCAATGCTTGGAGTTTGTCAGAATTTGTGGGTTTTTGTTTGTCCATCCGCCTCTTGAGGATTGACCACAAGTTCTCAATGGGATTAAGGTCTGGGGAGTTTCCT…	TMTR01Copfa	×	Scaffold
Actinopterygii (ray finned fishes)	Actinopteri	Cichliformes	Oreochromis niloticus	TR-Orni	1535	292	42	×	26/26	96.15	CAGTC/CAGTC	DD35E	TA	AERX01067669.2:3345-4879	TMTR01Rorni	CAGTCATGGCCAAAAGTTTTGAGAATCACATAAATATTGGAAATTGGAAAAGTTGTTGCTTAAGGTTTTATAATAGCAATTTGCATATACTCCAGAATGTTATGAAGAGTGATCAGATGAATTGCATCGTCCTTCTTTGCCATGAAAATTAACTTAATCCCCAAAAAACCTTTGCACTGCATTTAACTGCTGTCATTCAAGGACCTGCTGAGATCATTTCAGGTTTCGTCTTGTTAACTCAGGAGAGAATGTTGACGAGCACAAGGCTGGAGATCATTATGTCAGGCTGATTGGGTTAGAATGGCAGACTTGACATGTTAAAAGGAGGGTGATGATTGTTAACCATGGAGACCTGCAAAGAAACGCGTGCAGCCATCATTGTGTTGCATAAAAATGGCT…	TMTR01Corni	CAGTCGTGGCCAAAAGTTTTGAGAATTACATAAATATTGGAAATTGGAAAAGTTGCTGCTTAAGTTTTTATAATAGCAATTTGCATATACTCCAGAATGTTATGAAGAGTGATCAGATGAATTGCATAGTCCTTCTTTGCCATGAAAATTAACTTAATCCCAAAAAAACCTTTCCACTGCATTTCATTGCTGTCATTAAAGGACCTGCTGAGATCATTTCAGTAATCGTCTTGTTAACTCAGGTGAGAATGTTGACGAGCACAAGGCTGGAGATCATTATGTCAGGCTGATTGGGTTAGAATGGCAGACCTGACATGTTAAAAGGAGGGTGATGCTTGAAATCATTGTTCTTCCATTGTTAACCATGGTGACCTGCAAAGAAACACGTGCAGCCATCAT…	Chromosome
Actinopterygii (ray finned fishes)	Actinopteri	Siluriformes	Pangasianodon hypophthalmus	TR-Pahy	1195	108	1	×	63/63	93.65	CAGCC/TAGGC	DD35E	TA	QUXB01000210.1:8406993-8408183	TMTR01Rpahy	CAGCCATGGCCAAAAATTTTGGCAGTGACATAAATTTTGTGTTTTGCAAAGTTTGCTGCTTCATTTGTTGTGGTGTTGATTCACATTGTTTATAGATTATTGTGAAGAGTGATTAAATGCATTTTAAATAATTGCAAAAAACTTGTTGGCCAAAAAATGAACTTTATCACAAAAACCCAAATTTCACTGTTTTTTGGCCCTGGCACAAAGTCACAACATCATTTCACTAATCATATCATCAGCACATGGGAAAGTGTAAACGAGTACTAGTCAGGTGAAATCACTCTATCATTCTGATTGGATAATAAGAGCAGACTGATTGCTATAAAAGGAGGGAAGAAGTGTTCCCAATCACTGTGTTCTTGTGTTAGAAGAAGCCACTTCTCTCCAAGAAAAACA…	TMTR01Cpahy	×	Scaffold
Actinopterygii (ray finned fishes)	Actinopteri	Osteoglossiformes	Paramormyrops kingsleyae	TR-Paki	1559	305	137	1	38/38	85.29	CAGCC/CAGTC	DD35E	TA	PGUA01000396.1:381206-382764	TMTR01Rpaki	CAGCCGTGGTCAAAGGTTTTGAAAATGACACAAATCTTTATTTTCACAAAGTCTGCTGCCTTAGTTTTTATGAGGGTAATTTACATATACTCTAGAATGTTATGAAGAGTGATCAGATGAATTGCAATTAATTGACAAGTCAATCTTTGCAATGACAATGAACACAATTCCAAAAAACCCCCATTTGAACTACATTTCAGCCCTGCCACAAAAGGACCTGCTGACATAATTTCAGTGATTCTCTCAACACAGGTGAGAGTGTTGATGAGGACAAGACTGGAGATCACTCTGTCATTCTGATAGAGTTAGAATAGCAGACTGGATGCTTTAAAAGGAGGGTGGTGCTTGAAATCATTGTTCTTCCTCTGTTAACCATGGTTACCTGCAAGGAAACATGTG…	TMTR01Cpaki	×	Scaffold
Actinopterygii (ray finned fishes)	Actinopteri	Mugiliformes	Planiliza haematocheilus	TR-Plha	1552	338	15	1	43/43	97.67	CACTA/CACTG	DD35E	TA	SRSE01000582.1:1062737-1064288	TMTR01Rplha	CAGTCATGGCCAAAAGTTTTGAGAATGACACAACTATTAGTTTTTACAAAGTCTGCAGTTTCAGTTTTTATAATGGAAATTTGTATATACTCCAGAATGTTATGAGGAGTGATCCACTCAACTGCAATTATTTGCATAGTCCCTATTTGCCTTGAAAATGAACTTTATCACTAAAACCACATTTCCACTGCATTTCAGCCCTGCCACAAAAGGACCAGCTAACATAATTTCAATGACACACAGGTGTCACACACATTAACACAGGTGTGGGTGTTGATGAGGACAAGGCTGGAGATCAATCTCTCAGGATTGAGTGACTGGATACTTGGAACTGGAAGATGGTGCCATTGTTCCTCATCTGTTAGTCATGGTTACCAGCAAGGAAACGCGTGCAGCCAT…	TMTR01Cplha	CAGTCATGGCCAAAAGTTTTGAGAATGACACAACTATTAATTTAATTAATTAAGTCTGTTCCTTCAGGGTTTTTAGGTGTTTGCCAGATGTTTCTATGGTATAATGACATACAATTAGAAGCATTTCACAAGTATCAAAAGCTTTTATTGAGAATTACATGCAATAGGTCAATATTTGCAGTGTTGACCCTTCTTTTTCAAGACCTCTGCAATTCTCCCTGGCATGCTGTCGATCAACTTCTGAACCAAATCCTGACTGATGGCCGTCCATTCTTGCATAATCAATGCTTGGAGTTTGTCAGAATTTGTGGGTTTTTGATTGTCCACCCGCCTCTTGAGGATTGACCACAAGTTCTCAATGGGATTAAGATCTGGAGAGTTTCCTGGCCAAGGGCCCAA…	Contig
Actinopterygii (ray finned fishes)	Actinopteri	Cyprinodontiformes	Poecilia formosa	TR-Pofo	1549	291	23	×	28/28	100	CAGTC/CAGTC	DD35E	TA	AYCK01023289.1:9520-11068	TMTR01Rpofo	CAGTCATGGCCAAAAGTTTTGAGAATGATTCAAATGTTAATGGCAATTTGCATAAACTCCAGAATGTTATAAAGAGTGATCAGCTTAACAGCAATTAATTGCAAAGTCAATATTTGCCTAGAAAATGAACTTTATCCTCCAAAACACGTTTCAACTTCATTGCAGCCCTGCCTTAAAAGGACCAGCTAACATTGTTTCAGTGATTGCTCCATTAACACAGGTGTGGGTATTGATGAGGACAGGGCTGGAGATCAATCTGTCATGATTACCATACCATACCATACCTGTATTAAGGAAGAATGACACCACTGGACACTTTAAAAAGAGGCTGGTGCTTGGCATCATTGTTTCTCTTCTGTGAACCATGGTTATCTCTAAAGAAACACATGCAGTCATCAT…	TMTR01Cpofo	×	Scaffold
Actinopterygii (ray finned fishes)	Actinopteri	Cyprinodontiformes	Poecilia latipinna	TR-Pola	1579	304	30	1	28/28	96.43	CAGTC/CAGTC	DD35E	TA	LMXD01027742.1:11868-13446	TMTR01Rpola	CAGTCATGGCCATAAGTTTTGAGAATGACACAAATATATTTCCACATGATCTGCTGCCCTCTGGTTTTCATGTGTGTATGTCAGATGTTTTCATCACATACAGAAATACAATTACAATCATATTATGAGAAACAAAAGCTTTTATTGACACAATGAGTTAATGCAGCAAGTCAATATTTGCAGTGTTGACCCCTCTTCTTCAGGACCTCTGCAATTCTCCCTGGCATGTTCTCAATCAACTTCTGGTCTGGACCAAATCCGGACTGATAGCAGTCCATTATTGCACAATCAATGCTTGCATTTTGTCAGAATTCCTAGGTTTTTGTTTGTCCACCCGTCTCTTGATGATTGACCACAAGTTTTCAATGGGATTAAGATCTGGGGAGTTTCCAGGCCATG…	TMTR01Cpola	CAGTCATGGCCAAAAGTTTTGAGAATGACACAAATATTATATTTTCACATGATCTGCTGCCCTCTGGTTTTCATGTGTGTATGTCAGATGTTTTCATCACATACAGAAATACAATTGCAATCATATTATGAGTAACAAAAGCTTTTATTGACAGAATGAGTTAATGCAGCAAGTCAATATTTGCAGTGTTGACCCCTCTTCTTCAGGACCTCTGCAGTTCTCCCTGGCATGCTCTCAATCAACTTCTGGACCAAATCCTGACTGATAGCAGTCCATTCTTGCACAATCAATGCTTGCATTTTGTCAGAATTCCTAGGTTTTTGTTTGTCCACCCGTCTCTTGATGATTGACCACAAGTTTTCAATGGGATTAAGATCTGGGGAGTTTCCAGGCCATGGA…	Scaffold
Actinopterygii (ray finned fishes)	Actinopteri	Cyprinodontiformes	Poecilia mexicana	TR-Pome	1565	161	29	×	28/28	100	CAGTC/CAGTC	DD35E	TA	LMXC01033475.1:7176-8740	TMTR01Rpome	CAGTCATGGCCAAAAGTTTTGAGAATGATTCAAATGTTAATATTTACAAAGTCTACTGCTTCAGTTTTTATAATGGCAATTTGCATATACTCCAGAATGTTATAAAGAGTGATCAGCTTAACAGCAATTAATTGCAAAGTCAATATTTGCCTAGAAAATGAACTTTATCCCCCAAAACACATTTCAACTTCATTGCAGCCCTGCCTTAAAAGGACCAGCTAACATCGTTTCAGTGATTGCTCCATTAACACAGGTGTGGGTGTTGATGAGGACAGGGCTGGAGATCAATCTGTCATGATTAAGTAAGAATGACACCACTGGACACTTTAAAAAGAGGCTGGTGCTTGGCATCATTGTTTCTCTTCTGTGAACCATGGTTATCTCTAAAGAAACACATGC…	TMTR01Cpome	CAGTCATGGCCAAAAGTTTTGAGAATGATTCAAATGTTAATATTTACAAAGTCTACTGCTTCAGTTTTTATAATGGCAATTTGCATATACTCCAGAATGTTATAAAGAGTGATCAGCTTAACAGCAATTAATTGCAAAGTCAATATTTGCCTAGAAAATGAACTTTATCCCCCAAAACACATTTCAACTTCATTGCAGCCCTGCCTTAAAAGGACCAGCTAACATCGTTTCAGTGATTGCTCCATTAACACAGGTGTGGGTGTTGATGAGGACAGGGCTGGAGATCAATCTGTCATGATTAAGTAAGAATGACACCACTGGACACTTTAAAAAGAGGCTGGTGCTTGGCATCATTGTTTCTCTTCTGTGAACCATGGTTATCTCTAAAGAAACACGTGC…	Scaffold
Actinopterygii (ray finned fishes)	Actinopteri	Cyprinodontiformes	Poecilia reticulata	TR-Pore	1567	305	100	1	26/26	96.15	CAGTC/CAGTC	DD35E	TA	AZHG01009651.1:6970-8536	TMTR01Rpore	CAGTCATGGCCAAAAGTTTTGAGAATTACACAAATATTATATTTTCACATGATCTGCTGCCCTCTGGTTTTCATGTGTGTATGTCAGATGTTTTCATCACATACAGAAATACAATTGCAATCATATTATGAGTAACAAAAGCTTTTATTGACAGTTAGAATGAGTTAATGCAGCAAGTCAATATTTGCAGTGTTGACCCCTCTTCTTCAGGACCTCTGCAATTCTCCCTGGCATGCTCTCAATCAACTTCTGGACCAAATCCTGACTGACAGCAGTTCATTCTTCCACAATCAATGCTTGCATTTTGTCAGAATTCCTAGGTTTTTGTTTGTCCACCAGTCTCTTGATGATTGACCACAAGTTTTCAATGGGATTAAGATCTGGGGAGGTTCCAGGCCA…	TMTR01Cpore	CAGTCATGGCCAAAAGTTTTGAGAATGATTCAAATGTTAATATTTACAAAGTCTACTGCTTCAGTTTTTATAATGGCAATTTGCATATACTCCAGAATGTTATAAAGAGTGATCAGCTTAACAGCAATTAATTGCAAAGTCAATATTTGCCTAGAAAATGAACTTTATCCCCCAAAACACATTTCAACTTCATTGCAGCCCTGCCTTAAAAGGACCAGCTAACATCGTTTCAGTGATTGCTCCATTAACACAGGTGTGGGTGTTGATGAGGACAGGGCTGGAGATCAATCTGTCATGATTAAGTAAGAATGACACCACTGGACACTTTAAAAAGAGGCTGGTGCTTGGCATCATTGTTTCTCTTCTGTGAACCATGGTTATCTCTAAAGAAACACGTGC…	Chromosome
Actinopterygii (ray finned fishes)	Actinopteri	Polymixiiformes	Polymixia japonica	TR-Poja	2531	128	1	×	19/19	89.47	CAATT/CAGTC	DD35E	TA	OMKK01083908.1:29597-32127	TMTR01Rpoja	CAATTGTGGTCAAAAGTTTTGAGAATGACACAAATATTAATTTTCACAAAGTCTGCTGCCTCAGTTTTTATGATGGCAATTTGCATATACTCCAGAATGTTATGAAGAGTGATCAGATGAATTGTAATTAATTGCAAAGTCCCTCTTTGCCATGAAAATGAACTTAATCCCCCCAAAAAAACATTTCCACTGCATTTCAGCCCTGCCACAAAAGGACCAGCTGACATCATGTCAGTGGTTAACACAGGTGAGAGTGTTGATGGGGACAAGGCTGGAGATCACTCTGTCATGCTGATTGAGTTAGAATAACAGACTGGAAGCTTTAAAGGGAGGGTGGTGCTTGAAATCATTGTTCTTCCTCTGTTCCATGGTTACCTGCAAGGAAACACGTGCAGTCAT…	TMTR01Cpoja	×	Scaffold
Actinopterygii (ray finned fishes)	Actinopteri	Cichliformes	Pundamilia nyererei	TR-Puny	1539	139	12	×	21/21	90.48	CAGTC/CAGTC	DD35E	TA	AFNX01033115.1:1828-3366	TMTR01Rpuny	CAGTCATGGCCAAAAGGTTTGGGAATTACATAAATATTGGAAATTGGAAAAGTTGCTGCTTAAGTTTTTATAATAGCAATTTGCATACACTCCAGAATGTTACGAAGAGTGATCAGATGAATTGCATAGTCCTTCTTTGCCATGAAAATGAACTTAATCCCAAAAAAACCTTTCCACTGGATTTCATTGCTGTCATTAAAGGACCTGCTGAGACCATTTCAGTAATCGTCTTATTAACTCAGGTGAGAATGTTGACGAGCACAAGGCTGGAAATCATTATGTCAGGTTGATTGGGTTAGAATGGCAGACCTGACATGTTAAAAGGAGGGTGATGCTTGAAACCATTGTTCTTCCATTGTCAACCATGGTGACCTGCAAAGAAATGCGTGCAGCCATCAT…	TMTR01Cpuny	×	Scaffold
Actinopterygii (ray finned fishes)	Actinopteri	Characiformes	Pygocentrus nattereri	TR-Pyna	1556	132	13	×	39/39	92.31	TAGTC/CAGTC	DD35E	TA	MAUM01001426.1:97839-99394	TMTR01Rpyna	CAGTCATGACCAAAAGTTTTGAGAATGACACAAATATTATATTTTCACATGATCTGCTGCCCTCTGGTTTTTATGTGTGTTTGTCAGATGTTTTTATCACATACAGAAATATAATTGCAATCATATTATGAGTAACAAAAGCTTTTATTGACAGTTAGAATGAGTTAATGCAGCAAGTCAATATTTGCAGTGTTGACCCTTCTTATTCAGGACCTCTGCAATTCTCCCTGGCATGCTCTCAATCAACTTCTGGACCAAATCCTGATTGATAGCAGTCCATTCTTGCACAATCAATGCTTGCATTTTGTCAGAATTTGTAGGTTTTTGTTTGTCCACCCGTCTCTTGATGATTGACCACAAGTTCTCAATGGGACTAAGATCTGGGGAGTTCCCAGGCCA…	TMTR01Cpyna	×	Scaffold
Actinopterygii (ray finned fishes)	Actinopteri	Salmoniformes	Salmo salar	TR-Sasa	1555	338	3259	110	49/49	97.96	CAGTC/CAGTC	DD35E	TA	AGKD04000196.1:1083885-1085439	TMTR01Rsasa	CAGTCGTGGCCAAAAGTTTTGAGAATGACACAAATATGAATTTTCACAAACTCTGCTGCCTCAGTTTGTATGATGGCAATTTGCATATACTCCAGAATGTTATGAAGAGTGATCAGATGAATTGCAATTAATTGCAAAGTCCCTTTTTGCCATATAAATGAACTGAATCGCCCCAAAAAAACATTTCCACTGCATTTCAGCCCTGCCACAAAAGGACCAGCTGACATCATGTCAGTGATTCTCTCGTTAACACAGGTGTGAGTGTTGACGAGGACAAGGCTGGAGATCACTCTGTCATGCTGATTGAGTTCGAATAACAGACTGGAAGCTTCAAAAGGAGGGTGGTGCTTGGAATCATTGTTCTTTGTCAATCATGGTTACCTGCAAGGAAACACGTGC…	TMTR01Csasa	CAGTCGTGGCCAAAAGTTTTGAGAATGACACAAATATTAATTTCCACAAAGTTTGCTGCTTCAGTGTCTTTAGATATTTTTGTCAGATGTTACTATGGAATACTGAAGTATAATTACAAGCATTTCATAAGTGTCAAAGGCTTTTATTGACAATTACATGAAGTTGATGCAAAGAGTCAATATTTGCAGTGTTGACCCTTCTTTTTCAAGACCTCTGCAATCCGCCCTGGCATGCTGTCAATTAACTTCTGGGCCACATCCTGACTGATGGCAGCCCATTCTTGCATAATCAATGCTTGGAGTTTGTCAGAATTTGTGGGTTTTTGTTTGTCCACCCGCCTCTTGAGGATTGACCACAAGTTCTCAATGGGATTAAGGTCTGGGGAGTTTCCTGGCCAT…	Chromosome
Actinopterygii (ray finned fishes)	Actinopteri	Salmoniformes	Salvelinus alpinus	TR-Saal	1567	338	2791	1	65/65	96.92	CAGTC/CAGTT	DD35E	TA	PPUY01016424.1:304278-305844	TMTR01Rsaal	CAGTCGTGGCCAAAGGTTTTGAGAATGACACAAATATTAATTTTCACAAAGTCTGCTGCCTCAGTTTGTATGATGGCAATTTGCATATACTCCAGAATGTTATGAAGAGTGATCAGATGAATTGCAATTAATTGCAAAGTCCCTCTTTGCCAAGCAAATGAACTGAAACCCCCAAAAACATTTCCACTGCATTTCAGCCCTGCCACAAAAGGACCAGCTGACATCATGTCAGTGATTCTCTCGTTAACACAGGTGTGAGTGTTGCCGAGGACAAGGCTGGAGATCACTCCGTCATGCTGATTGAGTTCGAATAACAGACTGGAAGCTTCAAAAGGAGGGTGGTGCTTGGAATCATTGTTCTTCCTCTGTCAACCATGGTTACCTGCAAGGAAACACGTG…	TMTR01Csaal	CAGTCGTGGCCAAAAGTTTTGAGAATGACACAAATATTAATTTTCACAAAGTTTGCTGCTTCAGTGTCTTTAGATATTTTTGTCAGATGTTACTATGGAATACTGAAGTATAATTACAAGCATTTCATAAGTGTCAAAGGCTTTTATTGACAATTACATGAAGTTGATGCAAAGAGTCAATATTTGCAGTGTTGACCCTTCTTTTTCAAGACCTCTGCAATCCGCCCTGGCATGCTGTCAATTAACTTCTGGGCCACATCCTGACTGATGGCAGCCCATTCTTGCATAATCAATGCTTGGAGTTTGTCAGAATTTGTGGGTTTTTGTTTGTCCACCCGCCTCTTGAGGATTGACCACAAGTTCTCAATGGGATTAAGGTCTGGGGAGTTTCCTGGCCAT…	×
Actinopterygii (ray finned fishes)	Actinopteri	Carangiformes	Seriola dumerili	TR-Sedu	1379	219	4	×	38/38	97.37	CAGCC/CAGCC	DD35E	TA	BDQW01000191.1:7502532-7503910	TMTR01Rsedu	CAGCCGTGGCCAAAAGTTTTGAGAATGACACAAATATTAATTTTCACAAAGTCTGCTGCCTCAGTTTTTATGATGGCAATTTGCATATACTCCAGAATGTTATGAAGAGTGATGAGATGAATTGAAATTAATTACAAAGTCCCTCTTTGCCATGAAAATGAACTTAATCCCAAAAAAACATTTCCACTACATTTCAGCCCTGCCACAAAAGGACCAGCTGACATCATGTCAGTGATTCTCTCGTTAACACAGGTGAGAGTGTTGATGAGGACAAGGCTGGAGATCACTCTGTCATGCTGATTGAGTTAGAATAACAGACTGGAAGCTTTAAAAGGAGGGTGGTGCTTGAAATCATTGTTCTTCCTCTGTTAACCATGGTTACCTGCAAGGAAACACATG…	TMTR01Csedu	×	Scaffold
Actinopterygii (ray finned fishes)	Actinopteri	Carangiformes	Seriola lalandi	TR-Sela	1558	349	4	1	38/38	97.37	CAGCC/CAGCC	DD35E	TA	MAII01000586.1:143446-145003	TMTR01Rsela	CAGCCGTGGCCAAAAGTTTTGAGAATGACACAAGTATTGGTTGTCACAAAGTTTGCTGCTTCAGTGTTTTTAGATCTTTTTGTCAGATGTTACTATGGTATACTGAAGTATAATTACAAGCATTTCATAAGTGTCAAAGACTTTTATTGATAAATACACTAAGTTTATGGAAAGAATCAATATTTGCAGTGTTTTTCAAGACCTCTGCAATTCGCCCTGGCATGCTGTCAATCAACTTCTGGGCCACATCCTGACTGATGGCAGCCCATTCTTGCATAATCAATGCTTGGAGTTTGTCAGAATTTGTGGGTTTTTGTTTGTCCACCCGCCTCTTAAAGATTGACCACAAGTTCTCAATGGGATTGAGGTCTGGGGAGTTTCCTGGCCATGGACCTATAA…	TMTR01Csela	×	Scaffold
Actinopterygii (ray finned fishes)	Actinopteri	Carangiformes	Seriola lalandi dorsalis	TR-Selado	1558	349	2	1	38/38	94.74	CAGCC/CAGGC	DD35E	TA	PEQF01098815.1:722508-724065	TMTR01Rselado	CAGCCGTGGCCAAAAGTTTTGAGAATGACACAAATATTAATTTTCACAAATACTGCTGCCTCAGTTTTTATGATGGCAATTTGCATATACTCCAGAATGTTATGAAGAGTGATCAGATGAATTGCAATTAATTGCAAAGTCCCTCTTTGCCATGAAAATGAACTTAATCCCAAAAAAAACATTTCCACTGCATTTCAGCCCTGCCACAAAAGGACCAGCTGACATCATGTCAGTGATTCTCTCGTAAACACAGGTGAGAGTGTTGACAAGGACAAGGCTGGAGATCACTCTGTCATGCTGATTGAGTTAGAATAACAGACTGGAAGCTTTAAAAGGAGGGTGGTGCTTGAAATCATTGTTCTTCCTCTGTTAACCATGGTTACCTGCAAGGAAACACGT…	TMTR01Cselado	×	Scaffold
Actinopterygii (ray finned fishes)	Actinopteri	Carangiformes	Seriola quinqueradiata	TR-Sequ	1514	151	6	×	33/33	96.97	CAGCT/CAGCT	DD35E	TA	BDJM01000426.1:202790-204303	TMTR01Rsequ	CAGCTGTGGCCAAAAGTTTTGAGAATGACACAAATATTAATTTTCACAAAGTCTGCTACCTCAGTTTTTATGATTGCAATTTGCATATACTCCAGAATGTTATGAAGAGTGATCAGATGAATTGCAATTAATTGCAAAGTCCCTCTTTGCCCTGAAAATAAACTTAATCCCAAAAAACACATTTCCATTGCATTTCAGCCCTGCCACAAAAGGACCAGCTGACATCATGTCAGTGATTCTCTCGTTAACACAGGTGAGAGTGTTGACAAGGACAAGGCTGGAGATCACTCTGTCATGCTGATTGAGTTAGAATAACAGACTGGAAGCTTTAAAAGGGGGGGGGGGGGTGCTTGAAATCATTGCTCTTCCTCTGTTAACCGTGGTTACCTGCATGGAAAC…	TMTR01Csequ	×	Scaffold
Actinopterygii (ray finned fishes)	Actinopteri	Carangiformes	Seriola rivoliana	TR-Seri	1564	135	4	×	20/20	90	CAGTC/CAGCC	DD35E	TG/TA	PVUN01001265.1:210992-212555	TMTR01Rseri	CAGTCATGGCCAAAAGTTTTAAGTATGACAAGTATTGGTTGTCACAAAGTTTGCTGTTCTAGTGTTTTTAGATCTTTTTGTCAGATGTTACAATGGTATACTGAAGTATAATTACAAGCATTTCATAAGTGTCAAAGGCTTTTATTGACAATTACACTAAGCCAATGGAAAGAGTCAATATTTGCAGTGTTGACCCTTCATTTTCAAGACCTCTGCAATTCCCCCTGGCATGCTGTCAATCAACTTCTGGGCCACATCCTGACTGATGGCATCCGATTCTTGCACTATCAATGCTTGGAGTTTGTCAGAATTTGTGGGTTTTTGTTTGTCCACCCGCCTCTTGAGGATTGACCACAAGTTCTCAATGGGATTAAGGTCTGGGGAGTTTCCTGGCCATGG…	TMTR01Cseri	×	Scaffold
Actinopterygii (ray finned fishes)	Actinopteri	Cichliformes	Simochromis diagramma	TR-Sidi	1530	151	19	×	25/25	92	CAGTC/CAGTC	DD35E	TA	OVJJ01000343.1:1875806-1877335	TMTR01Rsidi	CAGTCATGGCCAAAAGTTTTGGGAATTACATAAATATTGGAAATTGGAAAAGTTGCTGCTTAAGTTTTTATAATAGCAATTTGCATACACTCCAGAATGTTACGAAGAGTGATCGGATGAATTGCATAGTCCTTCTTTGCCATGAAAATGAACTTAATCCCAAAAAAAACCTTTCCACTGGATTTCATTGCTGTCATTAAAGGACCTGCTGAGACCATTTCAGTAATCGTCTTATTAACTCAGGTGAGAATGTTGACAAGCACAAGGCTGGAGATCATTATGTCAGGCTGATTGGGTTAGAATGGCAGACCTGACATGTTAAAATGAGGGTGATGCTTGAAACCATTGTTCTTCCATTGTTAACCATTGTGACCTGCAAAGAAATGCGTGCAGCCATCA…	TMTR01Csidi	CAGTCGTGGCCAAAAGTTTTGAGAATGACACAAATATTAGTTTTCACAAAGTTTGCTGCTAAACTGCTTTTAGATCTTTGTTTCAGTTGTTTCTGTGATGTACTGAAATATAATTACAAGCACTTCATACGTTTCAAAGGCTTTTATTAACAATTACATGACATTTATGCAAAGAGTCAGTATTTGCAGTGTTGGCCCTTCTTTTTCAGGACCTCTGCAATTCGACTGGGCATGCTCTCAATCAACTTCTGGGCCAAATCCTGACTGATAGCAACCCATTCTGTCATAATCACTTCTTGGAGTTTGTCAGAATTAGTGGGTTTTTGTTTGTCCACCCACCTCTTGAGGATTGACCACAAGTTCTCAATGGGATTAAGATCTGGGGAGTTTCCAGGCCAT…	Scaffold
Actinopterygii (ray finned fishes)	Actinopteri	Cypriniformes	Sinocyclocheilus anshuiensis	TR-Sian	1535	250	63	×	28/28	100	CAGTC/CAGTC	DD35E	TA	LAVE01115992.1:21160-22694	TMTR01Rsian	CAGTCATGGCCAAAAGTTTTGGCAGTGAATCATTTTGTTTGGCAAAGTTTGCTGTTTCAGTATTTGTAGATTATTTTGCCACTTTTCTATGGTATACTGAAAAACAATGATAAGCATAAAAGTTTTAAAGGCTTTTATTGGCCAAAAATATATAATGAGTCAATATTTAGTGTTGACCCTTGTTCTTCATAATCTCTGCAATTCGCTCTGGCATGCTGGATATTAGCTTCTGGGCCAAACCCTGACTGATGGCGATCCATTCTTGCCTTATTAGTTCTCGGAGTTGATCACAATTTGTGAGATTCTGCTTGTCCACTCGCCTTCTGAGAACTGACCACAGGTTCTCTATGGGACTGAGATTCGGGGAGTTGCCTGGCCACGGATACAAAATTTCAATGT…	TMTR01Csian	×	Scaffold
Actinopterygii (ray finned fishes)	Actinopteri	Cypriniformes	Sinocyclocheilus grahami	TR-Sigr	1535	114	28	×	59/59	98.3	CAGCC/CAGCT	DD35E	TA	LCYQ01027463.1:12039-13590	TMTR01Rsigr	CAGCTGTGGCCAAAAGTTTTGAGAATGACACAAATATTAATTTTCACAAAGTCTGCTGCTACAGTGTTTTTAGATCTTTTTGTCAGATGTTACTATGGTATACTGAAGTATAATTACAAGAATTTAATAAGTGTCAAAGGCTTTTATTGACAATTACAATAAGTTTATGCAAAGACTCAGTATTTGCAGTGTTGACCTTTCTTTTTCAAGACCTCTGCAATTCGTCCTGGCATGCTGTCAATCAACTTCTGGGACACATCCTGACTGATGGCAGCCCATTCTTGTATAATCAATGCTTGGAGTTTGTCAGAATTTGTGGGTTTTTGTTTGTCCACCCACCTCTTGAGGATTGACCACAAGATCTGGAGAGTTTCCTGACCATGGACCCAAAATTTAAAT…	TMTR01Csigr	×	Scaffold
Actinopterygii (ray finned fishes)	Actinopteri	Cypriniformes	Sinocyclocheilus rhinocerous	TR-Sirh	1538	120	14	×	44/44	95.45	TAGCC/CAGCC	DD35E	TA	LAVF01072062.1:4107-5660	TMTR01Rsirh	CAGCCGTGGCCAAAAGTTTTGAGAATGACACAAATATAAATTTTTCACAAAGTCTGCTGCTAAAGTGTTTTTAGATCTTTTTGTCAGATGTTACTATGGTATACTGAAGTATAATTACAAGAATTTCATAAGTGTCAAAGGCTTTTATTGACAATTACATTAAGTTTATGCAAAGACTCAGTATTTGCAGTGTTGACCCTTCTTTTTCAAGACCTCTGCAATTCGCCCTGGCATGCTGCCAATCAACTTCTGGGCCACATCCTGACTGATGGCAGCCCATTCTTGCATAATCAATGCTTGGAGTTTGTCAGAATTTGTGGGTTTTTGTTTGTCCACCCGCCTCTTGAGGATTGACCACAAGTTCTCAATGGGATTAAGGTCTGGGGAGTTTCCTGGCCA…	TMTR01Csirh	×	Scaffold
Actinopterygii (ray finned fishes)	Actinopteri	×	Stegastes partitus	TR-Stpa	2765	106	26	×	39/39	97.44	CAGTC/CGGTC	DD35E	TA	JMKM01035796.1:58125-60889	TMTR01Rstpa	CAGTCGTGGCCAAAAGTTTTGAGAATGACACAAATATTAATTTTCACAAAGTCTGCTGCTTCAGTTTTTATAATGGCAATTTGCATATACTCCAGAATGTTATGAGGAGTGATGAGATCAACTGCAATTAACTGCAAAGTCCCTCTTTGCCTTGAAAATGAACTTAATCTCAAAAAAGACATTTCAGCCCTGCCACAAAAGGACCAGCTGACATCATTTCAGTGATTCTCCCATTAACACGGTGTGGGTGTTGATGAGAACAAGGCTGGAGATCAATCTGTCATGCTGACTGAGTTCGAATAACAGACTGGATGCTTTATAAGGAGGATGGTGCTTGACATCATCGCTCCTCTTCTGTTAATCATGGTTACCTACAAGGAAACACGTGCAGTCATCATT…	TMTR01Cstpa	×	Scaffold
Actinopterygii (ray finned fishes)	Actinopteri	Siluriformes	Tachysurus fulvidraco	TR-Tafu	1527	349	26	1	38/38	97.37	CAGTC/TAGTC	DD35E	TA	REGT01000614.1:4385803-4387329	TMTR01Rtafu	CAGTCGTGGCCAAAAGTTTTGAGAATTACATAAATATTGGAAAAGTTGCTGCTTAAGTTTTTATAATAGCAATTTGCATATACTCCAGAATGTTATGATGAGTGATCAGATGAATTGCATAGTCCTTCTTTGCCATGAAAATTAACTTAATCCCAAAGAAACCTTTCCACTGCATTTCATTGCTGTCATTAAAGGACCTGCTGAGATCATTTCAGTAATGGGTGAGAATGTTGACAAGCACAAGGCTGGAGATCATTATGTCAGGCTGATTGGGTTAGAATGGCAGACTTGACATGTTAAAAGGAGGGTGATGCTTGAAATCATTGTTCTTCCATTGTTAACCATGGTGACCTGCAAAGAAACGCGTGCAGCCATCATTGCGTTGCATAAAAATGGCTT…	TMTR01Ctafu	×	Scaffold
Actinopterygii (ray finned fishes)	Actinopteri	Tetraodontiformes	Takifugu rubripes	TR-Taru	1125	261	2	×	28/28	100	CAGTC/CAGTC	DD35E	TA	CAAB02006046.1:54848-55972	TMTR01Rtaru	CAGTCATGGCCAAAAGTTTTGAGAATGAAAATTTTTATAATGGAAATTTGTATATACTCCAGAATGTTATGAGGAGTGATCCACTCAACTGCAATTATTTGCATAGTCCCTATTTGCCTTGAAAATGAACTTTATCACTAAAACCACATTTCCACTGCATTTCAGCCCTGCCACAAAAGGACCAGCTAACATAATTTCAATGAAACACAGGTGTCACACACATTAACACAGGTGTGGGTGTTCATGAGGACAAGGCTGGAGATCAATCTCTCAGGATTGAGTGACTTGACACTTGTTCCTCATCTGTTAGTCATGGTTACCAGCAAGGAAACACGTGCAGCCATCATTGCATTGCACAAAAAGGGCCTAACGGGGAAGTTTATTGCAGCGAGTAAGATT…	TMTR01Ctaru	×	Chromosome
Actinopterygii (ray finned fishes)	Actinopteri	Clupeiformes	Tenualosa ilisha	TR-Teil	1559	337	5	1	65/65	98.46	CAGTC/CAGTC	DD35E	TA	QYSC01003069.1:54157-55715	TMTR01Rteil	CAGTCATGGCCAAAAGTTTTGAGAATGACACAAATATTACATTTTCACAAAGTCTGCTGTTTCAGTTTTTATAATGACAATTTGCATATACTCCAGAATGTTATGAGGAGTGATCAGCTCAACTGCAATTAATTGCAAAGTCCCTCTTTGCCTTGAAAATGAACTTTATCACCAAAAACACATTTCCACTGCATTTCAGCCCTGCCTCAAAAGGACCAGCTAATATAATTCAATGACACACAGGTGTCACACACATTAACACAGGTGTGGGTGATGATGAGGACAAGGCTGGAGATCAATCTGTCATGATTGAGTGACTGGACGCTTTAAAAGGAAGATGGTGCACCATTGTTCCTCATCTGTTAGCCATGGTTACCTGCAAGGAAACACGTGCAGCCA…	TMTR01Cteil	×	Scaffold
Actinopterygii (ray finned fishes)	Actinopteri	Tetraodontiformes	Tetraodon nigroviridis	TR-Teni	1447	161	4	×	56/56	94.64	CAGTC/CAGTC	DD35E	TA	CAAE01014681.1:15103-16549	TMTR01Rteni	CAGTCATGGCCAAAAGTTTTGAGAATGACGCAAATATTACATTTTTACAAAGTCTGCAGTTTCAGTTTTTATAATGGAAATTTGTATATACTCCAGCACATTTCCACTGCATTTCAGCTCTGCCACAAAAGGACCAGCTAACATAACTTCAATGACACACAGGTGTCACACACATTAACACAAGGCTGGAGATCAATCTCTCAGGATTGAGTGACTGGACACTTGGAACTGGAAGATGGTGCCATTGTTCCTCATCTGGTAGTCATGGTTACCAGCAAGGAAACACGTGCAGCCATCATTGCATTGCACAAAAAGGGCCTAACGGGGACGTTTATTGCAGCAAGTAAGATTGCACCTCAGTCAACCGTCTATAGGATTATCAAGAACTTCAAGGAGAGA…	TMTR01Cteni	×	Scaffold
Actinopterygii (ray finned fishes)	Actinopteri	Scombriformes	Thunnus albacares	TR-Thal	1565	123	2	×	30/30	90	CAGTC/CAGTC	DD35E	TA	OMLG01037944.1:47058-48622	TMTR01Rthal	CAGCTGTGGCCAAAAGTTTTGAGAATGACACAAATATTAATTGTCACAAAGTCTGCTGCCTCAGTTTTTATGATGGCAATTTGCATATACTCCAGAATGTTATGAACAGTGATCAGATGAATTGCAATTAATTGCAAAGTCCCTCTTTGCCATGAAAATGAACTTAATCCCCCAAAAAACATTTCCACTGCATTTCAGCCCTTCAACAAAAGGACCAGCTGACATCATGTCAGTGATTCTCTCGTTAACACAGGTGAGAGTGTTGACGAGGACAAGGCTGGAGATCATGCTGATTGAGTTAGAATAACAGACTGGAAGCTTTAAAAGGAGGGTGGTGCTTGAAATCACTGTTCTTCCTCTGTTAACCATGGTTACCTGCAAGGAAACACGTGCAGCCAT…	TMTR01Cthal	×	Scaffold
Actinopterygii (ray finned fishes)	Actinopteri	Salmoniformes	Thymallus thymallus	TR-Thth	1548	156	3467	43	68/68	94.12	CAGTC/CAGTC	DD35E	TA	QMII01003785.1:1177521-1179068	TMTR01Rthth	CAGTAGTGGCCAAAGGTTTTGAGAATGACACAAGTATTGGTCTCCACAAAGTTTGCTGCCTCAGTGTTGATGATGGCAATTTGCATTACACTCCAGAATGTCATGAGTGATCAGATGAATTGCAATTAATTGCAAAGTCCCTCTTTGCCATGAAAATGAACTTAATCCCAAAAACAATTTCCACTGCATTTCAGCCCTGCCACAAAAGGACCAGCTGCCATCATGTCAGTGATTGTCTCGTTAACACAGGTGAGAGTGATGACGAGGACAAGGCTGGAGATCACTCTGTCATGCTGATTGAGTCAGAATAACTGACTGGAAGCTTTAAAAGGAGGGTGGTTGAAATCATTGTTCTTCCTCTGTCAACCATGGTTACCTGCAAGGAAACACGTGCCGTCA…	TMTR01Cthth	CAGTCGTGGCCAAAAGTTTTGAGAATGACACAAGTATTGGTCTCCACAAAGTTTGCTGCTTCAGTGTTCTTAGATCTTTATGTCAGTAGTTACTATGGTACACTGAAGTATAATTACAAGTATTCCATAAGTGTCAAAGGCTTTCATTGACAATGACATTCAGTTTATGCAAAGAGTCAATATTTGCAGTGTTGACCCTTCTTTTTCAAGACCTCTGCAATCCGCCCTGGCATGCTGTCAATTAACTTCTGGGCCACATCCTGACTGATGGCAGGCCATTCTTGCATAATCAATGCTTGGAGTTTGTCAGAAGTTGTGGGTTTTTGTTTGTCCACCCGCCTCTTGAGGATCGACCACAAGTTCTCAATGGGATTAAGGTCTGGGGAGTTTCCTGGCCAT…	Chromosome
Actinopterygii (ray finned fishes)	Actinopteri	Carangiformes	Trachinotus ovatus	TR-Trov	1566	350	29	3	39/39	97.44	CAGTT/CAGTC	DD35E	TA	OCSD01000295.1:953359-954924	TMTR01Rtrov	CAGTTGTGGCCAAAAGTTTTGAGAATGACACAAATATTAATTTTCACAAAGTCTGCTGCTTCAGTTTTTATAATGGCAATTTGCATATACTCCAGAATGTTATGAGGAGTGATCAGCTCAACTGCAATTAATTGCAAAGTCCCTCTTTGCCTTGAAAATGAACTTTATCCCCAAAAAAGCATTTCCACTGCATTTCTGCCCTGCCCCAAAAGGGCCAGCTAACATCATTTCAATGATTCCTCCGTTAACACAGGTGTGGGTGTTGATGAGGACAAGGCTGGAGATCAATCTGTCGTGATTGAGTTACAATAACAGACTGGACACTTTAAAAGGAGGATGGTGCTTGACATCATTGTTCCTCTTCTGTTAACCATGGTTACCTGCAAGGAAACACGTGCA…	TMTR01Ctrov	CAGTCGTGGCCAAAAGTTTTGAGAATGACACAAATATTACATTTTCACAGGGTCTGCTGCTTCAGGGTTTTTAGGTGTTTGTGTCAGATGTTTCTATGGTATACTGAAATATAATTACAAGCATTTCATAAGTATCAAAAGCTTTTATTGACAATTACACTGAGTTCATGCAACAAGTCAATATTTGCAGTGTTGACCCTTCTTTTTCAAGACCTCTGCAATTCTCCCTGGCATGCTGTCAATCAACTTCTGGACCAAATCCTGACTGATGGCAGTCCATTCTTGCATAATCAATGCTTGGAGTTTGTCAGAATTTGTGGGTTTTTGTTTGTCCACCCGCCTCTTGAGGATTGACCACAAGTTCTCAATGGGATTAAGATCTGGGGAGTTTCCTGGCCA…	Scaffold
Actinopterygii (ray finned fishes)	Actinopteri	Cyprinodontiformes	Xiphophorus couchianus	TR-Xico	1561	296	90	37	28/28	92.86	CAGTC/CAGTC	DD35E	TA	LNCC02000024.1:3454018-3455578	TMTR01Rxico	CAGTCATGGCCAAATGTTTTGAGAATGATTCAAATGTTAATATTTACAAAGTCTACTGCTTCAGTTTTTATAACGGCAATTTGCATATACTCCAGAATGTTATAAAGAGTGATCAGCATAACAGCAAAAAATTGCAAAGTCAATATTTGCCTAGAAAATGAACTTTATCCCCAAAAACACATTTCAACTTCATTGCAGCCCTGCCTTAAAAGGACCAGCTAACATTGTTTCAATGATTGCTCCATTAACACAGGTGTGGGTGGTGATGAGGACAGAGCTGGAGATCAATCTGTCATGATTAAGTAAGAATGACACCACTGGACACTTTAAAAAGAGGCTGGTGCTTGGCATCATTGTTTCTCTTCTGTGAACCATGGTTACCTCGAAAGAAACACGTGC…	TMTR01Cxico	CAGTCATGGCCAAAAGTATTGAGAATGACACAAATATTATATTTTCACATGATCTGCTGCCCTCTGGTTTTCATGTGTGTATGTCAGATGTTGTCATCACATACAGAAATACAATTGCAATCATATTATGAGTAACAAAAGCTTTTAATGACAGTTAGAATGAGTTAATGCAGCAAGTCAATATTTGCAGTGTTGACCCCTCTTCTTCAGGACCTCTGCAATTCTCCCTGGCATGCTCTCAATCAATTTCTGGACCAAATCCTGACTGATAGCAGTCCATTCTTGCACAATCAATGCTTGCATTTTGTCAGAATTCCTAGGTTTTCGTTTGTCCACCCGTCTCTTGATGATTGACCACAAGTTTTCAATGGGATTAAGATCAGGGGAGTTTCCAGGCCA…	Chromosome
Actinopterygii (ray finned fishes)	Actinopteri	Cyprinodontiformes	Xiphophorus hellerii	TR-Xihe	1541	338	36	1	28/28	89.29	CAGCT/TAGCT	DD35E	TA	LNCB01019719.1:2026-3566	TMTR01Rxihe	CAGTCATGGCCAAATGTTTTGAGAATGATTCAAATGTTAATATTTACAAAGTCTACTGCTTCAGTTTTTATAACGGCAATTTGCATATACTCCAGAATGTTATAAAGAGTGATCAGCGTAACAGCAATTAATTGCAAAGTCAATATTTGCCTAGAAAATGAACTTTATCCCCCAAAACACATTTCAACTTCATTGCAGCCCTGCCTTAAAAGGACCAGCTAACATCGTTTCAGTGATTGCTCCATTAACACAGGTGTGGGTGGTGATGAGGACAGGGCTGGAGATCAATCTGTCATGATTAAGTAAGAATGACACCACTGGACACTTTAAAAAGAGGCTGGTGCTTGGCATCATTGTTTCTCTTCTGTGAACCATGGTTATCTCGAAAGAAACACGTGC…	TMTR01Cxihe	×	Scaffold
Actinopterygii (ray finned fishes)	Actinopteri	Cyprinodontiformes	Xiphophorus maculatus	TR-Xima	1563	338	81	33	28/28	89.29	CAGTC/CAGTC	DD35E	TA	PGSD01000007.1:1347067-1348629	TMTR01Rxima	CAGTCATGGCCAAATGTTTTGAGAATGATTCAAGTGTTAATATTTACAAAGTCTACTGCTTCAGTTTTTATAACGGCAATTTGCATATACTCCAGAATGTTATAAAGAGTGATCAGCGTAACAGCAATTAATTGCAAAGTCAATATTTGCCTAGAAAATGAACTTTATCCCCCAAAACACATTTCAACTTCATTGCAGCCCTGCCTTAAAAGGACCAGCTAACATTGCTTCAGTGATTGCTCCATTAACACAGGTGTGGGTGGTGATGAGGACAGGGCTGGAGATCAATCTGTCATGATTAAGTAAGAATGACACCACTGGACACTTTAAAAAGAGGCTGGTGCTTGACATCATTGTTTCTCTTCTGTGAACCATGGTTATCTCGAAAGAAACACGTGC…	TMTR01Cxima	CAGTCATGGCCAAATGTTTTGAGAATGATTCAAATGTTAATATTTACAAAGTCTACTGCTTCAGTTTTTATAACGGCAATTTGCATATACTCCAGAATGTTATAAAGAGTGATCAGCGTAACAGCAATTAATTGCAAAGTCAATATTTGCCTAGAAAATGAACTTTATCCCCCAAAACACATTTCAACTTCATTGCAGCCCTGCCTTAAAAGGACCAGCTAACATTGTTTCAGTGATTGCTCCATTAACACAGGTGTGGGTGGTGATGAGGACAGGGCTGGAGATCAATCTGTCATGATTAAGTAAGAATGACACCACTGGACACTTTAAAAAGAGGCTGGTGCTTGGCATCATTGTTTCTCTTCTGTGAACCATGGTTACCTCGAAAGAAACACGTGC…	Chromosome
Actinopterygii (ray finned fishes)	Actinopteri	Clupeiformes	Clupea harengus	TR-Clha	？	232	？	？	？	？	？	DD35E	？	JZKK01065551.1|:9411-10106	TMTR01Rclha	×	TMTR01Cclha	×	Scaffold
Actinopterygii (ray finned fishes)	Actinopteri	Cichliformes	Melanochromis auratus	TR-Meau	？	137	？	？	？	？	？	DD35E	？	ABPL01047657.1|:c806-3	TMTR01Rmeau	×	TMTR01Cmeau	×	Scaffold
Actinopterygii (ray finned fishes)	Actinopteri	Perciformes	Anoplopoma fimbria	TR-Anfi	？	120	？	？	？	？	？	DD35E	？	AWGY01078539.1|:c659-66	TMTR01Ranfi	×	TMTR01Canfi	×	Contig
Actinopterygii (ray finned fishes)	Actinopteri	×	Larimichthys crocea	TR-Lacr	？	131	？	？	？	？	？	DD35E	？	JRPU02000009.1|:3231815-3232402	TMTR01Rlacr	×	TMTR01Clacr	×	Chromosome
Actinopterygii (ray finned fishes)	Actinopteri	×	Lates calcarifer	TR-Laca	？	101	？	？	？	？	？	DD35E	？	LLXD01000028.1|:c1105807-1105277	TMTR01Rlaca	×	TMTR01Claca	×	Scaffold
Actinopterygii (ray finned fishes)	Actinopteri	Cichliformes	Maylandia zebra	TR-Maze	？	279	？	？	？	？	？	DD35E	？	AGTA05000022.1|:29172953-29173789	TMTR01Rmaze	×	TMTR01Cmaze	×	Chromosome
Actinopterygii (ray finned fishes)	Actinopteri	×	Morone saxatilis	TR-Mosa	？	102	？	？	？	？	？	DD35E	？	JTCL01004545.1|:8646-9263	TMTR01Rmosa	×	TMTR01Cmosa	×	Scaffold
Actinopterygii (ray finned fishes)	Actinopteri	Scombriformes	Pampus argenteus	TR-Paar	？	227	？	？	？	？	？	DD35E	？	JHEK01004196.1|:679-1359	TMTR01Rpaar	×	TMTR01Cpaar	×	Scaffold
Actinopterygii (ray finned fishes)	Actinopteri	Perciformes	Perca fluviatilis	TR-Pefl	？	279	？	？	？	？	？	DD35E	？	QFAT01006660.1|:c1611-775	TMTR01Rpefl	×	TMTR01Cpefl	×	Scaffold
Actinopterygii (ray finned fishes)	Actinopteri	×	Pseudopleuronectes yokohamae	TR-Psyo	？	102	？	？	？	？	？	DD35E	？	BBOV01076175.1|:c653-60	TMTR01Rpsyo	×	TMTR01Cpsyo	×	Contig
Actinopterygii (ray finned fishes)	Actinopteri	Cichliformes	Simochromis diagramma	TR-Sidi	？	226	？	？	？	？	？	DD35E	？	OVJJ01000602.1|:15111361-15112038	TMTR01Rsidi	×	TMTR01Csidi	×	Scaffold
Actinopterygii (ray finned fishes)	Actinopteri	Tetraodontiformes	Takifugu flavidus	TR-Tafl	？	279	？	？	？	？	？	DD35E	？	AOOT01131626.1|:340-1176	TMTR01Rtafl	×	TMTR01Ctafl	×	Scaffold
Anura	Amphibia	Anura	Nanorana parkeri	TR-Napa	1944	146	59	×	18/18	94.44	CAGTC/TAGTC	DD35E	TA	JYOU01081531.1:33232-35175	TMTR01Rnapa	CAGTCCTGGCCAAATGTTGAGAATGACACAAATATTCATTTTCACAAAGTCTGCTGCTTCAGTTTGTATGACGGCAATTTGCATATACTCAAGAATGTTATGAAGAGTGACCAGATCAATTGCAATTAATTGAAAAGTCCCTCTTTGCCATGAAAATTAGCTTAATCCCCAAAAAACATTTCCACTACATTTCAGCCCAGCCACATGTTAACACAGGTGCAAGTGTTGACACAGGTGTCAGTGTTGACGAGCACAAGGCTGGAGACCACTCTGTCATGCTGATTGAGTTAAGGTGCCCATACAACTTACGACCATCACAAGACTTTTGTCTTGCGATGGTCGTATGCTTATTGAAAGCTCGTACGATCTGCCCACCTTGGGCGGGCAGATCGTACTTGC…	TMTR01Cnapa	×	Scaffold
Anura	Amphibia	Anura	Rana catesbeiana	TR-Raca	1545	229	559	×	49/49	95.92	CAGCC/CAGCC	DD35E	TA	LIAG020066590.1:23494-25038	TMTR01Rraca	CAGCCCTGGCCAAAAGTTTTAAGAATGACACAAATATTAGTTTTCACAAAGTCTGCTGCTTCAGTGTTTTTAGATATTTTTGCCAGATGTTACTATGGTATACTGAAGTATAATTACAAGCATTTCAAAGGCTTTTATTGACAATTACAATAGGTTTATGCAAGGAGTCAATATTTGCAATGTTGACCCTTTTTTTTCAAGACCTCTGCAATTCGCCCTGGCATGCTGTCAATCAACTTCTGGGCCACATCCTGACTGATGGCAGCCCATTCTTGCATAATCAATGCTTGGAGTTTGTCAGAATTTGTGGGGTTTTCTTTGTTCACCCGCCTTTTGAGGATTGACCACAAGTTCTCAATGGGATTAAGGTCTGTGGAGTTTTCCGACCATGGACCCAAC…	TMTR01Craca	CAGCCCTGGCCAAAAGTTTTGAGAATGACACAAATATTAATTTTCACAAAGTCTGCTGCCTCAGTTTTTATGATGGCAATTTGCATATACTCCAGAATGTTATGAAGAGTGATCAGATGAATTGCAATTAATTGCAAAGTCCCTCTTTGCCATGAAAATAACTTAATCCCAAAAAAACATTTCCACTGCATTTCAGCCCTGCCACAAAAGGACCAGCTGACATCATGTCAGTGATTCTCTCGTTAACACAGGTGTCAGTGTTGACGAGGACAAGGCTGGAAATCACTCTGTAATGCTGATTGAGTTAGAATAACAGACTGGAAGCTTTAAAAGGAGGGTGGTGCTTGAAATCATTGTTCTTCCTCTGTTAACCATGGTTACCTGCAAGGAAACACGTGC…	Scaffold
Anura	Amphibia	Anura	Rhinella marina	TR-Rhma	1563	338	8027	>300	39/39	97.44	CAGTC/CAGTC	DD35E	TA	ONZH01031190.1:48434-49996	TMTR01Rhma	CAGTCATGGCCAAAAGTTTTGAGAATGACACAAATATTATATTTTCACATGATCTGCTGCCCTCTGGTTTTTATGCGTGTTTGTCAGATGTTTTTATCACATACAGAAATATAATTGCAATCATATTATGAGTAACAAAAGCTTATATTGACAGAATGAGTTAATGCAGCAAGTCAATATTTGCAGTGTTGACCCTTCTTCTTCAGGACCTCTGCAATTCTCCCTGGCATGCTCTCAATCAACTTCTGGACCAAATCCTGACTGATAGCAGTCCATTCTTGCACAATCAATGCTTGCATTTTGTCAGAATTTGTAGGTTTTTGTTTGTCCACCCGTCTCTTGATGATTGACCACAAGTTCTCAATGGGATTAAGATCTGGGGAGTTTCCAGGCCATGGA…	TMTR01Crhma	CAGTCATGGCCAAAAGTTTTGAGAATGATACAAATATTAATTTTTACAAAGTCTACTGCTTCAGTTTTTATAATGGCAATTTGCATATACTCCAGAATGTTATAAAGAGTGATCAGCTTAACAGCAATTACTTGCAAAGTCAATATTTGCCTAGAAAATGAACTTTATCCCCCAAAACACATTTCAACATCATTGCAGCCCTGCCTTAAAAGGACCAGCTAACATCGTTTCAGTGATTGCTCCATTAACACAGGTGTGGGTGTTGATGAGGACAGGGCTGGAGATCAATCTGTCATGATTAAGTAAGAATGACACCACTGGACACTTTAAAAGGAGGCTGGTGCTTGGCATCATTGTTTCTCTTCTGTTAACCATGGTTATCTCTAAAGAAACACGTGC…	Contig
Anura	Amphibia	Anura	Xenopus tropicalis	TR-Xetr	1565	350	44	2	26/26	96.15	CAGTC/CAGTC	DD35E	TA	AAMC03012300.1:10969-12533	TMTR01Rxetr	CAGTCGTGGGCAAAAGTTTTGAGAATGACACAAGTATTAGCTTTCACAAAGTTTGCTGCTAAACTGCTTTTAGATCTTTGTTTCAGTTGTTTCTGTGATGTACTGAAATATAATTACAAGCACTTCATACGTTTCAAAGGCTTTTATCGACAATTACTGTACATGACATTTATGCAAAGAATCAGTATTTGCAGTGTTGGCCCTTCTTTTTCAGGACCTCTGCAATTCGACTGGGCATGCTCTCAATCAACTTCTGGGCCAAATCCTGACTGATAGCAACCCATTCTTTCATAATCACTTCTTGGAGTTTGTCAGAATTAGTGGGTTTTTGTTTGTCCACCCGCCTCTTGAGGATTGACCACAAGTTCTCAATGAGATTAAGATCTAGGGAGTTTCCAG…	TMTR01Cxetr	CAGTCGTGGGCAAAAGTTTTGAGAATGACACAAGTATTAGCTTTCACAAAGTTTGCTGCTAAACTGCTTTTAGATCTTTGTTTCAGTTGTTTCTGTGATGTACTGAAATATAATTACAAGCACTTCATACGTTTCAAAGGCTTTTATCGACAATTACATGACATTTATGCAAAGAGTCAGTATTTGCAGTGTTGGCCCTTCTTTTTCAGGACCTCTGCAATTCGACTGGGCATGCTCTCAATCAACTTCTGGGCCAAATCCTGACTGATAGCAACCCATTCTTTCATAATCACTTCTTGGAGTTTGTCAGAATTAGTGGGTTTTTGTTTGTCCACCCGCCTCTTGAGGATTGACCACAAGTTCTCAATGGGATTAAGATCTGGGGAGTTTCCAGGCCAT…	Chromosome
Squamata	×	Squamata	Salvator merianae	TR-Same	1521	191	255	×	23/23	91.3	CAGTC/CAGTC	DD35E	TA	QVOM02000113.1:6054825-6056345	TMTR01Rsame	CAGTCATGGCCAAACGTTTTGAGAATGACACCAGTTTTGGTTTTCACAAAGTTTGCTGCTTCAGTGGTTGTATATCTTAGTGTCAGATGTTTTTATAGTATACTGAAGTACAATTATAAACATTTCATAAGTGCTTTAACATTTATTGACACATACATCAAGTTTATCAAAGACTCAATATTTACAGTGTTGACCCTTCTTTTTCAAGACTTCTGCAATTCGCTCTGGCATGCTGGATATCAAATCCTGACTGATGGCAATCAATTCTTGCCTAATCAGTGCTTGGAATTTATCACAAGTTCTGTGTTTGTATTTGTCCACTTGCTTTTTGAGGATTGGTTACAGGTTCTCAATGGGGTTGAGATCTGTGGAGTTTCCTGGCCATGGATCCAAAATTTC…	TMTR01Csame	CAGTCATGGCCAAAAGTTTTGAGACTGACACCAATTTTGGTTTTCACAAAGTTTGCTGCTTCAGTTTTTATAGTGGCAATTTGCATTAACTGTAGATTGTTATGAAGAGTGATCAGATGAATTGCAATTAATTGCAAAGTCATTCCTTGCCATGAAAATCAACTTAATCACAAAACCCCATTTCCACTGCATTGCAGCCCTGCCACAAAATCACCTGCTAACATCATTTCAGTGATCTTCCCATTAGCTCAGGTGAAAGTGTTACTGAGGACAAGGCAGCTGATATGTATAAGAGCAGACAGGTTGCTGTAAAAGGGTGGTGGTGCTTGAAATCATTGTCTTCATCTGTTAACCATGGTTACCTCCAAGGAAACACATGCAGTCATCATTGCTTTGCAT…	Scaffold
Squamata	×	Squamata	Python bivittatus	TR-Pybi	？	344	？	？	？	？	？	DD35E	TA	AEQU02013096.1|:c1131-100	TMTR01Rpybi	×	TMTR01Cpybi	×	Scaffold
Supplementary Table S3 Accession numbers of reference Tc1/mariner elements.
	Name	Species	accession numbers	Family
DD30D_pogo_S20478_ Dm	pogo	Drosophila melanogaster	S20478	DD×D/pogo
DD31D_Lemi1_AC006161_At	Lemi1	Arabidopsis thaliana	AC006161	DD×D/pogo
DD32D_Tigger1_RepBase_Hs	Tigger1	Homo sapiens	RepBase	DD×D/pogo
DD34D_Ccmar1_U40493_Cc	Ccmar1	Ceratitis capitata	U40493	DD34D/Mariner
DD34D_Hsmar2_U49974_Hs	Hsmar2	Homo sapiens	U49974	DD34D/Mariner
DD34D_Mos_X78906_Dm	Mos	Drosophila mauritiana	X78906	DD34D/Mariner
DD34E_Passport_CAB51371_Pp	Passport	Pleuronectes platessa	CAB51371	DD34E/Tc1
DD34E_Prince_AAP49009_Rp	Prince	Rana pipiens	AAP49009	DD34E/Tc1
DD34E_Quetzal_AAB02109_Aa	Quetzal	Anopheles albimanus	AAB02109	DD34E/Tc1
DD34E_Sleeping beauty_AFR53956	SB	Cloning vector pT2/Gene-Trap	AFR53956	DD34E/Tc1
DD34E_TEC1_AAA62601.1_Mc	TEC1	Moneuplotes crassus	AAA62601.1	DD34E/Gambol
DD34E_TEC2_AAA91339.1_Mc	TEC2	Moneuplotes crassus	AAA91339.1	DD34E/Gambol
DD34E_Gambol_AAAB01008846.1_Ag-1	Gambol	Anopheles gambiae	AAAB01008846.1	DD34E/Gambol
DD34E_Gambol_AAAB01008815.1_Ag-2	Gambol	Anopheles gambiae	AAAB01008815.1	DD34E/Gambol
DD34E_Gambol_AAAB01008849.1_Ag-3	Gambol	Anopheles gambiae	AAAB01008849.1	DD34E/Gambol
DD34E_Gambol_AAAB01008879.1_Ag-4	Gambol	Anopheles gambiae	AAAB01008879.1	DD34E/Gambol
DD35D_Fot1_Q00832_Fo	Fot1	Fusarium oxysporum	Q00832	DD×D/pogo
DD35D_Pot2_Z33638_Mg	Pot2	Magnaporthe grisea	Z33638	DD×D/pogo
DD35D_Tan1_U58946_Aa	Tan1	Aspergillus awamori	U58946	DD×D/pogo
DD36E_KFM64688.1_Sm	Incomer	Stegodyphus mimosarum	KFM64688.1	DD36E/IC
DD36E_KMQ82439.1_Ln	Incomer	Lasius niger	KMQ82439.1	DD36E/IC
DD36E_ONZH01022299.1_Rm	Incomer	Rhinella marina	ONZH01022299.1	DD36E/IC
DD35E_IS630_X05955_Ss	IS630	Shigella sonnei	X05955	DD35E/IS630
DD35E_IS630_WP_011114740.1_Sf	IS630	Shigella flexneri	WP_011114740.1	DD35E/IS630
DD35E_IS630_WP_004966524.1_Se	IS630	Serratia	WP_004966524.1	DD35E/IS630
DD37D_BmmarI_AAB47739.1_Bm	BmmarI	Bombyx mori	AAB47739.1	DD37D/maT
DD37D_maT_APL98300.1_Bt	maT	Bactrocera tryoni	APL98300.1	DD37D/maT
DD37D_MhmaT1_AEO90418.1_Mh	MhmaT1	Misgolas hubbardi	AEO90418.1	DD37D/maT
DD37E_AF377999_Aa	TRT	Aedes atropalpus	AF377999	DD37E/TRT
DD37E_AF378000_Ae	TRT	Aedes epactius	AF378000	DD37E/TRT
DD37E_AF378002_Ag	TRT	Anopheles gambiae	AF378002	DD37E/TRT
DD37E_JZLH010896591.1_Et_Tnp	Tnp	Eucidaris tribuloides	JZLH010896591.1	DD37E/Tnp
DD37E_LNIX01000055.1_Fc_Tnp	Tnp	Folsomia candida	LNIX01000055.1	DD37E/Tnp
DD37E_JXUT01105677.1_Ap_Tnp	Tnp	Apostichopus parvimensis	JXUT01105677.1	DD37E/Tnp
DD39D_ADP24264.1_Pe	Pe	Phyllostachys edulis	ADP24264.1	DD39D
DD39D_Osmar1_AF172282_Os	Osmar1	Oryza sativa	AF172282	DD39D
DD39D_Soymar1_AF078934_Gm	Soymar1	Glycine max	AF078934	DD39D
DD41D_ADD24484.1_Ls	Rosa	Lepeophtheirus salmonis	ADD24484.1	DD41D
DD41D_APL98303.1_Bt	Rosa	Bactrocera tryoni	APL98303.1	DD41D
DD41D_JAC51026.1_Bd	Rosa	Bactrocera dorsalis	JAC51026.1	DD41D
TP36_RB		Rhodopirellula baltica	BX294149.1
Supplementary Table S4 Genetic distance of TR and RAG1 and divergence time of species.
Species 1	Species 2	Dist	RAG1	Divergence time（million years ago）
Amphiprion ocellaris	Amphiprion percula	0	0.00594061	3.09
Amphiprion ocellaris	Anabarilius grahami	0.128601	0.304606	230
Amphiprion ocellaris	Carassius auratus	0.125562	0.299266	230
Amphiprion ocellaris	Chromis chromis	0.0728764	0.0684289	41
Amphiprion ocellaris	Clarias batrachus	0.136722	0.278465	230
Amphiprion ocellaris	Coryphaenoides rupestris	0.0665821	0.299466	148
Amphiprion ocellaris	Cyprinus carpio	0.128601	0.304606	230
Amphiprion ocellaris	Danio rerio	0.167854	0.315118	230
Amphiprion ocellaris	Electrophorus electricus	0.00451604	0.304958	230
Amphiprion ocellaris	Epinephelus lanceolatus	0.00710925	0.162577	128
Amphiprion ocellaris	Haplochromis burtoni	0.152247	0.149053	111
Amphiprion ocellaris	Labeo rohita	0.124029	0.303915	230
Amphiprion ocellaris	Macquaria australasica	0.0539258	0.137346	128
Amphiprion ocellaris	Malacocephalus occidentalis	0.0781332	0.300475	148
Amphiprion ocellaris	Oplegnathus fasciatus	0.0416431	0.145305	128
Amphiprion ocellaris	Oreochromis niloticus	0.127064	0.152504	111
Amphiprion ocellaris	Paramormyrops kingsleyae	0.107119	0.324282	267
Amphiprion ocellaris	Pundamilia nyererei	0.157808	0.150202	111
Amphiprion ocellaris	Rana catesbeiana	0.0872366	0.526875	435
Amphiprion ocellaris	Salvator merianae	0.134888	0.52971	435
Amphiprion ocellaris	Seriola lalandi	0.0686972	0.183913	128
Amphiprion ocellaris	Seriola lalandi dorsalis	0.0700643	0.155633	128
Amphiprion ocellaris	Simochromis diagramma	0.127096	0.147906	111
Amphiprion ocellaris	Sinocyclocheilus grahami	0.0776919	0.315374	230
Amphiprion ocellaris	Sinocyclocheilus rhinocerous	0.0699994	0.3006	230
Amphiprion ocellaris	Tachysurus fulvidraco	0.138077	0.289345	230
Amphiprion ocellaris	Thunnus albacares	0.0653584	0.151191	128
Amphiprion ocellaris	Xenopus tropicalis	0.124664	0.527891	435
Amphiprion percula	Anabarilius grahami	0.128601	0.303269	230
Amphiprion percula	Carassius auratus	0.125562	0.297935	230
Amphiprion percula	Chromis chromis	0.0728764	0.066317	41
Amphiprion percula	Clarias batrachus	0.136722	0.279777	230
Amphiprion percula	Coryphaenoides rupestris	0.0665821	0.296596	148
Amphiprion percula	Cyprinus carpio	0.128601	0.303269	230
Amphiprion percula	Danio rerio	0.167854	0.313762	230
Amphiprion percula	Electrophorus electricus	0.00451604	0.304958	230
Amphiprion percula	Epinephelus lanceolatus	0.00710925	0.159099	128
Amphiprion percula	Haplochromis burtoni	0.152247	0.149053	111
Amphiprion percula	Labeo rohita	0.124029	0.303915	230
Amphiprion percula	Macquaria australasica	0.0539258	0.137346	128
Amphiprion percula	Malacocephalus occidentalis	0.0781332	0.296193	148
Amphiprion percula	Oplegnathus fasciatus	0.0416431	0.145305	128
Amphiprion percula	Oreochromis niloticus	0.127064	0.152504	111
Amphiprion percula	Paramormyrops kingsleyae	0.107119	0.322915	267
Amphiprion percula	Pundamilia nyererei	0.157808	0.150202	111
Amphiprion percula	Rana catesbeiana	0.0872366	0.526875	435
Amphiprion percula	Salvator merianae	0.134888	0.527979	435
Amphiprion percula	Seriola lalandi	0.0686972	0.181527	128
Amphiprion percula	Seriola lalandi dorsalis	0.0700643	0.15448	128
Amphiprion percula	Simochromis diagramma	0.127096	0.147906	111
Amphiprion percula	Sinocyclocheilus grahami	0.0776919	0.314021	230
Amphiprion percula	Sinocyclocheilus rhinocerous	0.0699994	0.299115	230
Amphiprion percula	Tachysurus fulvidraco	0.138077	0.289345	230
Amphiprion percula	Thunnus albacares	0.0653584	0.150042	128
Amphiprion percula	Xenopus tropicalis	0.124664	0.527891	435
Anabarilius grahami	Carassius auratus	0.00321823	0.0615729	ND
Anabarilius grahami	Chromis chromis	0.139844	0.313008	230
Anabarilius grahami	Clarias batrachus	0.0222482	0.223144	153
Anabarilius grahami	Coryphaenoides rupestris	0.144608	0.34664	230
Anabarilius grahami	Cyprinus carpio	0.00128617	0.0646017	ND
Anabarilius grahami	Danio rerio	0.0572639	0.0803605	ND
Anabarilius grahami	Electrophorus electricus	0.12478	0.230524	153
Anabarilius grahami	Epinephelus lanceolatus	0.125562	0.302002	153
Anabarilius grahami	Haplochromis burtoni	0.0391562	0.276038	230
Anabarilius grahami	Labeo rohita	0.0116662	0.0672351	ND
Anabarilius grahami	Macquaria australasica	0.134536	0.274187	230
Anabarilius grahami	Malacocephalus occidentalis	0.157832	0.341516	230
Anabarilius grahami	Oplegnathus fasciatus	0.109607	0.287998	230
Anabarilius grahami	Oreochromis niloticus	0.0175708	0.282315	230
Anabarilius grahami	Paramormyrops kingsleyae	0.164753	0.300105	267
Anabarilius grahami	Pundamilia nyererei	0.0471677	0.27729	230
Anabarilius grahami	Rana catesbeiana	0.169034	0.515398	435
Anabarilius grahami	Salvator merianae	0.174179	0.502006	435
Anabarilius grahami	Seriola lalandi	0.147613	0.311588	230
Anabarilius grahami	Seriola lalandi dorsalis	0.14745	0.279187	230
Anabarilius grahami	Simochromis diagramma	0.0162551	0.274787	230
Anabarilius grahami	Sinocyclocheilus grahami	0.14875	0.0656133	ND
Anabarilius grahami	Sinocyclocheilus rhinocerous	0.14245	0.0651696	ND
Anabarilius grahami	Tachysurus fulvidraco	0.0240075	0.225539	153
Anabarilius grahami	Thunnus albacares	0.145642	0.297515	230
Anabarilius grahami	Xenopus tropicalis	0.0129625	0.50333	435
Austrofundulus limnaeus	Cyprinodon variegatus	0.064465	0.133234	75
Austrofundulus limnaeus	Fundulus heteroclitus	0.0513287	0.117913	75
Austrofundulus limnaeus	Kryptolebias marmoratus	0.0485277	0.0744279	ND
Austrofundulus limnaeus	Poecilia formosa	0.0381442	0.112082	75
Austrofundulus limnaeus	Poecilia latipinna	0.0233299	0.113246	75
Austrofundulus limnaeus	Poecilia mexicana	0.0224796	0.113246	75
Austrofundulus limnaeus	Poecilia reticulata	0.0224796	0.113246	75
Austrofundulus limnaeus	Pygocentrus nattereri	0.0420583	0.276965	230
Austrofundulus limnaeus	Rhinella marina	0.0396463	0.474726	435
Austrofundulus limnaeus	Xiphophorus couchianus	0.0301058	0.109062	75
Austrofundulus limnaeus	Xiphophorus hellerii	0.0307751	0.117913	75
Austrofundulus limnaeus	Xiphophorus maculatus	0.0309642	0.117913	75
Carassius auratus	Chromis chromis	0.13828	0.306535	230
Carassius auratus	Clarias batrachus	0.0195915	0.210133	153
Carassius auratus	Coryphaenoides rupestris	0.141344	0.331846	230
Carassius auratus	Cyprinus carpio	0.00321823	0.0268988	34
Carassius auratus	Danio rerio	0.0551566	0.0762368	106
Carassius auratus	Electrophorus electricus	0.121757	0.211588	153
Carassius auratus	Epinephelus lanceolatus	0.122535	0.285473	230
Carassius auratus	Haplochromis burtoni	0.0371087	0.262364	230
Carassius auratus	Labeo rohita	0.00905535	0.0463793	52
Carassius auratus	Macquaria australasica	0.132956	0.258108	230
Carassius auratus	Malacocephalus occidentalis	0.155343	0.328329	230
Carassius auratus	Oplegnathus fasciatus	0.107419	0.272941	230
Carassius auratus	Oreochromis niloticus	0.0155954	0.266075	230
Carassius auratus	Paramormyrops kingsleyae	0.162333	0.29117	267
Carassius auratus	Pundamilia nyererei	0.0450759	0.2636	230
Carassius auratus	Rana catesbeiana	0.167473	0.507248	435
Carassius auratus	Salvator merianae	0.171709	0.513454	435
Carassius auratus	Seriola lalandi	0.146025	0.300892	230
Carassius auratus	Seriola lalandi dorsalis	0.145864	0.269212	230
Carassius auratus	Simochromis diagramma	0.0142834	0.26113	230
Carassius auratus	Sinocyclocheilus grahami	0.146351	0.0308013	19.2
Carassius auratus	Sinocyclocheilus rhinocerous	0.140086	0.0353167	19.2
Carassius auratus	Tachysurus fulvidraco	0.0226529	0.21362	153
Carassius auratus	Thunnus albacares	0.143317	0.284426	230
Carassius auratus	Xenopus tropicalis	0.0110022	0.500089	435
Chromis chromis	Clarias batrachus	0.147414	0.29023	230
Chromis chromis	Coryphaenoides rupestris	0.0857789	0.307949	148
Chromis chromis	Cyprinus carpio	0.139844	0.31171	230
Chromis chromis	Danio rerio	0.174861	0.315116	230
Chromis chromis	Electrophorus electricus	0.0693129	0.318573	230
Chromis chromis	Epinephelus lanceolatus	0.0707808	0.151464	128
Chromis chromis	Haplochromis burtoni	0.163871	0.1353	111
Chromis chromis	Labeo rohita	0.134466	0.315374	230
Chromis chromis	Macquaria australasica	0.0699812	0.131769	128
Chromis chromis	Malacocephalus occidentalis	0.0929837	0.304632	148
Chromis chromis	Oplegnathus fasciatus	0.0577878	0.135025	128
Chromis chromis	Oreochromis niloticus	0.134371	0.140761	111
Chromis chromis	Paramormyrops kingsleyae	0.120497	0.329456	267
Chromis chromis	Pundamilia nyererei	0.165513	0.13639	111
Chromis chromis	Rana catesbeiana	0.104026	0.535926	435
Chromis chromis	Salvator merianae	0.145716	0.532403	435
Chromis chromis	Seriola lalandi	0.0849438	0.194226	128
Chromis chromis	Seriola lalandi dorsalis	0.0863405	0.150359	128
Chromis chromis	Simochromis diagramma	0.136771	0.134211	111
Chromis chromis	Sinocyclocheilus grahami	0.0846057	0.32214	230
Chromis chromis	Sinocyclocheilus rhinocerous	0.0819074	0.308623	230
Chromis chromis	Tachysurus fulvidraco	0.148936	0.298285	230
Chromis chromis	Thunnus albacares	0.0844615	0.156768	128
Chromis chromis	Xenopus tropicalis	0.134324	0.537034	435
Clarias batrachus	Coryphaenoides rupestris	0.149262	0.336896	230
Clarias batrachus	Cyprinus carpio	0.0222482	0.211309	153
Clarias batrachus	Danio rerio	0.0630106	0.224581	153
Clarias batrachus	Electrophorus electricus	0.132848	0.1687	150
Clarias batrachus	Epinephelus lanceolatus	0.13364	0.281984	230
Clarias batrachus	Haplochromis burtoni	0.0440846	0.263797	230
Clarias batrachus	Labeo rohita	0.0143153	0.219438	153
Clarias batrachus	Macquaria australasica	0.143757	0.259511	230
Clarias batrachus	Malacocephalus occidentalis	0.162563	0.324531	230
Clarias batrachus	Oplegnathus fasciatus	0.114343	0.265703	230
Clarias batrachus	Oreochromis niloticus	0.0215967	0.263797	230
Clarias batrachus	Paramormyrops kingsleyae	0.170995	0.281341	267
Clarias batrachus	Pundamilia nyererei	0.0515282	0.26504	230
Clarias batrachus	Rana catesbeiana	0.175435	0.507248	435
Clarias batrachus	Salvator merianae	0.182316	0.51181	435
Clarias batrachus	Seriola lalandi	0.156915	0.291977	230
Clarias batrachus	Seriola lalandi dorsalis	0.156746	0.259511	230
Clarias batrachus	Simochromis diagramma	0.021603	0.261315	230
Clarias batrachus	Sinocyclocheilus grahami	0.154963	0.224335	153
Clarias batrachus	Sinocyclocheilus rhinocerous	0.147735	0.201964	153
Clarias batrachus	Tachysurus fulvidraco	0.0392301	0.0911085	93
Clarias batrachus	Thunnus albacares	0.150861	0.284737	230
Clarias batrachus	Xenopus tropicalis	0.0176178	0.518048	435
Coryphaenoides rupestris	Cyprinus carpio	0.144608	0.342179	230
Coryphaenoides rupestris	Danio rerio	0.179663	0.343282	230
Coryphaenoides rupestris	Electrophorus electricus	0.0636209	0.342609	230
Coryphaenoides rupestris	Epinephelus lanceolatus	0.065858	0.291553	148
Coryphaenoides rupestris	Haplochromis burtoni	0.166715	0.288034	148
Coryphaenoides rupestris	Labeo rohita	0.138113	0.332301	230
Coryphaenoides rupestris	Macquaria australasica	0.0656558	0.278939	148
Coryphaenoides rupestris	Malacocephalus occidentalis	0.080091	0.130522	ND
Coryphaenoides rupestris	Oplegnathus fasciatus	0.0577737	0.292965	148
Coryphaenoides rupestris	Oreochromis niloticus	0.139674	0.288034	148
Coryphaenoides rupestris	Paramormyrops kingsleyae	0.111289	0.343041	267
Coryphaenoides rupestris	Pundamilia nyererei	0.164893	0.289444	148
Coryphaenoides rupestris	Rana catesbeiana	0.101133	0.498224	435
Coryphaenoides rupestris	Salvator merianae	0.137881	0.512271	435
Coryphaenoides rupestris	Seriola lalandi	0.0821453	0.29863	148
Coryphaenoides rupestris	Seriola lalandi dorsalis	0.082862	0.297211	148
Coryphaenoides rupestris	Simochromis diagramma	0.138869	0.286627	148
Coryphaenoides rupestris	Sinocyclocheilus grahami	0.0857483	0.343663	230
Coryphaenoides rupestris	Sinocyclocheilus rhinocerous	0.082143	0.312848	230
Coryphaenoides rupestris	Tachysurus fulvidraco	0.151702	0.336896	230
Coryphaenoides rupestris	Thunnus albacares	0.0794064	0.297576	148
Coryphaenoides rupestris	Xenopus tropicalis	0.13796	0.501101	435
Cyprinodon variegatus	Fundulus heteroclitus	0.0629438	0.0667236	57
Cyprinodon variegatus	Kryptolebias marmoratus	0.0733587	0.10028	75
Cyprinodon variegatus	Poecilia formosa	0.0541912	0.0824437	57
Cyprinodon variegatus	Poecilia latipinna	0.0461856	0.0727417	57
Cyprinodon variegatus	Poecilia mexicana	0.0456206	0.0737482	57
Cyprinodon variegatus	Poecilia reticulata	0.0461856	0.0737482	57
Cyprinodon variegatus	Pygocentrus nattereri	0.0657911	0.28517	230
Cyprinodon variegatus	Rhinella marina	0.0640795	0.515017	435
Cyprinodon variegatus	Xiphophorus couchianus	0.041099	0.0665821	57
Cyprinodon variegatus	Xiphophorus hellerii	0.0418707	0.0717362	57
Cyprinodon variegatus	Xiphophorus maculatus	0.0418348	0.0717362	57
Cyprinus carpio	Danio rerio	0.0572639	0.0741813	106
Cyprinus carpio	Electrophorus electricus	0.12478	0.219828	153
Cyprinus carpio	Epinephelus lanceolatus	0.125562	0.295612	230
Cyprinus carpio	Haplochromis burtoni	0.0391562	0.27229	230
Cyprinus carpio	Labeo rohita	0.0116662	0.0443174	52
Cyprinus carpio	Macquaria australasica	0.134536	0.267972	230
Cyprinus carpio	Malacocephalus occidentalis	0.157832	0.334169	230
Cyprinus carpio	Oplegnathus fasciatus	0.109607	0.281697	230
Cyprinus carpio	Oreochromis niloticus	0.0175708	0.276038	230
Cyprinus carpio	Paramormyrops kingsleyae	0.164753	0.297544	267
Cyprinus carpio	Pundamilia nyererei	0.0471677	0.273538	230
Cyprinus carpio	Rana catesbeiana	0.17074	0.517036	435
Cyprinus carpio	Salvator merianae	0.174179	0.516749	435
Cyprinus carpio	Seriola lalandi	0.147613	0.307563	230
Cyprinus carpio	Seriola lalandi dorsalis	0.14745	0.275435	230
Cyprinus carpio	Simochromis diagramma	0.0162551	0.271044	230
Cyprinus carpio	Sinocyclocheilus grahami	0.14875	0.0308013	34
Cyprinus carpio	Sinocyclocheilus rhinocerous	0.14245	0.032054	34
Cyprinus carpio	Tachysurus fulvidraco	0.0240075	0.21837	153
Cyprinus carpio	Thunnus albacares	0.146456	0.292259	230
Cyprinus carpio	Xenopus tropicalis	0.0129625	0.506582	435
Danio rerio	Electrophorus electricus	0.163796	0.236834	153
Danio rerio	Epinephelus lanceolatus	0.164633	0.304021	230
Danio rerio	Haplochromis burtoni	0.0834082	0.284186	230
Danio rerio	Labeo rohita	0.053041	0.0793822	106
Danio rerio	Macquaria australasica	0.168989	0.270981	230
Danio rerio	Malacocephalus occidentalis	0.196365	0.332262	230
Danio rerio	Oplegnathus fasciatus	0.13793	0.287364	230
Danio rerio	Oreochromis niloticus	0.0615178	0.288	230
Danio rerio	Paramormyrops kingsleyae	0.205068	0.308593	267
Danio rerio	Pundamilia nyererei	0.0872366	0.285456	230
Danio rerio	Rana catesbeiana	0.207361	0.517732	435
Danio rerio	Salvator merianae	0.207367	0.523742	435
Danio rerio	Seriola lalandi	0.184034	0.313762	230
Danio rerio	Seriola lalandi dorsalis	0.184691	0.28356	230
Danio rerio	Simochromis diagramma	0.0601089	0.284186	230
Danio rerio	Sinocyclocheilus grahami	0.184739	0.0803605	106
Danio rerio	Sinocyclocheilus rhinocerous	0.178895	0.0792494	106
Danio rerio	Tachysurus fulvidraco	0.0693079	0.229419	153
Danio rerio	Thunnus albacares	0.187376	0.296911	230
Danio rerio	Xenopus tropicalis	0.0558319	0.513454	435
Electrophorus electricus	Epinephelus lanceolatus	0.00257691	0.295939	230
Electrophorus electricus	Haplochromis burtoni	0.148281	0.261414	230
Electrophorus electricus	Labeo rohita	0.12023	0.213574	153
Electrophorus electricus	Macquaria australasica	0.0504003	0.264549	230
Electrophorus electricus	Malacocephalus occidentalis	0.074399	0.340468	230
Electrophorus electricus	Oplegnathus fasciatus	0.0396529	0.268264	230
Electrophorus electricus	Oreochromis niloticus	0.123252	0.265125	230
Electrophorus electricus	Paramormyrops kingsleyae	0.103374	0.291492	267
Electrophorus electricus	Pundamilia nyererei	0.154609	0.261414	230
Electrophorus electricus	Rana catesbeiana	0.083555	0.515398	435
Electrophorus electricus	Salvator merianae	0.132574	0.536749	435
Electrophorus electricus	Seriola lalandi	0.0651506	0.314643	230
Electrophorus electricus	Seriola lalandi dorsalis	0.0665121	0.273239	230
Electrophorus electricus	Simochromis diagramma	0.123283	0.262649	230
Electrophorus electricus	Sinocyclocheilus grahami	0.0740495	0.217467	153
Electrophorus electricus	Sinocyclocheilus rhinocerous	0.0671442	0.199735	153
Electrophorus electricus	Tachysurus fulvidraco	0.134123	0.183279	150
Electrophorus electricus	Thunnus albacares	0.0618149	0.287356	230
Electrophorus electricus	Xenopus tropicalis	0.120865	0.52632	435
Epinephelus lanceolatus	Haplochromis burtoni	0.149098	0.137201	128
Epinephelus lanceolatus	Labeo rohita	0.121005	0.293281	230
Epinephelus lanceolatus	Macquaria australasica	0.0525431	0.104834	94.9
Epinephelus lanceolatus	Malacocephalus occidentalis	0.0766597	0.29822	148
Epinephelus lanceolatus	Oplegnathus fasciatus	0.0406559	0.11117	94.9
Epinephelus lanceolatus	Oreochromis niloticus	0.124031	0.141568	128
Epinephelus lanceolatus	Paramormyrops kingsleyae	0.104141	0.309119	267
Epinephelus lanceolatus	Pundamilia nyererei	0.153777	0.138291	128
Epinephelus lanceolatus	Rana catesbeiana	0.0858157	0.528578	435
Epinephelus lanceolatus	Salvator merianae	0.133377	0.541813	435
Epinephelus lanceolatus	Seriola lalandi	0.0673151	0.177216	110
Epinephelus lanceolatus	Seriola lalandi dorsalis	0.0686766	0.129342	110
Epinephelus lanceolatus	Simochromis diagramma	0.124063	0.133938	128
Epinephelus lanceolatus	Sinocyclocheilus grahami	0.0762684	0.30457	230
Epinephelus lanceolatus	Sinocyclocheilus rhinocerous	0.0693324	0.288033	230
Epinephelus lanceolatus	Tachysurus fulvidraco	0.134934	0.287363	230
Epinephelus lanceolatus	Thunnus albacares	0.0639732	0.140545	128
Epinephelus lanceolatus	Xenopus tropicalis	0.12164	0.52466	435
Fundulus heteroclitus	Kryptolebias marmoratus	0.061963	0.0889692	75
Fundulus heteroclitus	Poecilia formosa	0.0512517	0.0713448	57
Fundulus heteroclitus	Poecilia latipinna	0.0369686	0.0617361	57
Fundulus heteroclitus	Poecilia mexicana	0.0357334	0.0637281	57
Fundulus heteroclitus	Poecilia reticulata	0.0362898	0.0657241	57
Fundulus heteroclitus	Pygocentrus nattereri	0.0577186	0.290201	230
Fundulus heteroclitus	Rhinella marina	0.0541507	0.505371	435
Fundulus heteroclitus	Xiphophorus couchianus	0.0322663	0.0564754	57
Fundulus heteroclitus	Xiphophorus hellerii	0.0321402	0.0607416	57
Fundulus heteroclitus	Xiphophorus maculatus	0.0329433	0.0607416	57
Haplochromis burtoni	Labeo rohita	0.0323926	0.275581	230
Haplochromis burtoni	Macquaria australasica	0.158532	0.0935074	128
Haplochromis burtoni	Malacocephalus occidentalis	0.181667	0.290487	148
Haplochromis burtoni	Oplegnathus fasciatus	0.134221	0.0966406	128
Haplochromis burtoni	Oreochromis niloticus	0.0344401	0.0172418	22.82
Haplochromis burtoni	Paramormyrops kingsleyae	0.189106	0.303345	267
Haplochromis burtoni	Pundamilia nyererei	0.06019	0.00190114	6.6
Haplochromis burtoni	Rana catesbeiana	0.193273	0.525943	435
Haplochromis burtoni	Salvator merianae	0.200086	0.516749	435
Haplochromis burtoni	Seriola lalandi	0.173717	0.167054	128
Haplochromis burtoni	Seriola lalandi dorsalis	0.173513	0.12529	128
Haplochromis burtoni	Simochromis diagramma	0.0317227	0.00666987	13.3
Haplochromis burtoni	Sinocyclocheilus grahami	0.171092	0.281056	230
Haplochromis burtoni	Sinocyclocheilus rhinocerous	0.16782	0.262364	230
Haplochromis burtoni	Tachysurus fulvidraco	0.0548212	0.269002	230
Haplochromis burtoni	Thunnus albacares	0.171865	0.130734	128
Haplochromis burtoni	Xenopus tropicalis	0.034395	0.519697	435
Hucho hucho	Maccullochella peelii	0.0497987	0.213619	206
Hucho hucho	Oncorhynchus kisutch	0.0486191	0.0253654	49
Hucho hucho	Oncorhynchus mykiss	0.0475736	0.0340373	49
Hucho hucho	Oncorhynchus tshawytscha	0.0458291	0.0234642	49
Hucho hucho	Salmo salar	0.0351201	0.0206193	49
Hucho hucho	Salvelinus alpinus	0.0328567	0.0187271	49
Hucho hucho	Thymallus thymallus	0.0762799	0.0407833	69
Kryptolebias marmoratus	Poecilia formosa	0.0406037	0.098192	75
Kryptolebias marmoratus	Poecilia latipinna	0.0254825	0.0879473	75
Kryptolebias marmoratus	Poecilia mexicana	0.0242332	0.0899923	75
Kryptolebias marmoratus	Poecilia reticulata	0.0248145	0.0899923	75
Kryptolebias marmoratus	Pygocentrus nattereri	0.0450309	0.281412	230
Kryptolebias marmoratus	Rhinella marina	0.0416634	0.511791	435
Kryptolebias marmoratus	Xiphophorus couchianus	0.0368606	0.0825097	75
Kryptolebias marmoratus	Xiphophorus hellerii	0.0368115	0.0910163	75
Kryptolebias marmoratus	Xiphophorus maculatus	0.0375404	0.0910163	75
Labeo rohita	Macquaria australasica	0.13067	0.269781	230
Labeo rohita	Malacocephalus occidentalis	0.152922	0.324077	230
Labeo rohita	Oplegnathus fasciatus	0.100894	0.281462	230
Labeo rohita	Oreochromis niloticus	0.0110229	0.275581	230
Labeo rohita	Paramormyrops kingsleyae	0.159993	0.293954	267
Labeo rohita	Pundamilia nyererei	0.0402711	0.276882	230
Labeo rohita	Rana catesbeiana	0.164201	0.50373	435
Labeo rohita	Salvator merianae	0.170179	0.50334	435
Labeo rohita	Seriola lalandi	0.144502	0.308387	230
Labeo rohita	Seriola lalandi dorsalis	0.144347	0.276253	230
Labeo rohita	Simochromis diagramma	0.00971812	0.274281	230
Labeo rohita	Sinocyclocheilus grahami	0.142407	0.0453478	52
Labeo rohita	Sinocyclocheilus rhinocerous	0.136177	0.045169	52
Labeo rohita	Tachysurus fulvidraco	0.0274396	0.218181	153
Labeo rohita	Thunnus albacares	0.140181	0.291082	230
Labeo rohita	Xenopus tropicalis	0.00710644	0.489602	435
Maccullochella peelii	Oncorhynchus kisutch	0.0665882	0.207855	206
Maccullochella peelii	Oncorhynchus mykiss	0.0677504	0.195076	206
Maccullochella peelii	Oncorhynchus tshawytscha	0.0623319	0.206706	206
Maccullochella peelii	Salmo salar	0.0459513	0.207855	206
Maccullochella peelii	Salvelinus alpinus	0.0483718	0.205559	206
Maccullochella peelii	Thymallus thymallus	0.069039	0.216384	206
Macquaria australasica	Malacocephalus occidentalis	0.0789314	0.282802	148
Macquaria australasica	Oplegnathus fasciatus	0.0405388	0.0495487	79
Macquaria australasica	Oreochromis niloticus	0.133797	0.0914241	128
Macquaria australasica	Paramormyrops kingsleyae	0.101714	0.296266	267
Macquaria australasica	Pundamilia nyererei	0.162204	0.0945507	128
Macquaria australasica	Rana catesbeiana	0.0881554	0.523615	435
Macquaria australasica	Salvator merianae	0.138691	0.505264	435
Macquaria australasica	Seriola lalandi	0.0657706	0.139172	110
Macquaria australasica	Seriola lalandi dorsalis	0.0671605	0.0912426	110
Macquaria australasica	Simochromis diagramma	0.132218	0.0903841	128
Macquaria australasica	Sinocyclocheilus grahami	0.0770929	0.274187	230
Macquaria australasica	Sinocyclocheilus rhinocerous	0.0693447	0.263101	230
Macquaria australasica	Tachysurus fulvidraco	0.142746	0.26716	230
Macquaria australasica	Thunnus albacares	0.0680573	0.0879013	128
Macquaria australasica	Xenopus tropicalis	0.130513	0.51148	435
Malacocephalus occidentalis	Oplegnathus fasciatus	0.0700652	0.296808	148
Malacocephalus occidentalis	Oreochromis niloticus	0.154525	0.291893	148
Malacocephalus occidentalis	Paramormyrops kingsleyae	0.126394	0.345335	267
Malacocephalus occidentalis	Pundamilia nyererei	0.185103	0.291893	148
Malacocephalus occidentalis	Rana catesbeiana	0.114154	0.502563	435
Malacocephalus occidentalis	Salvator merianae	0.164779	0.506861	435
Malacocephalus occidentalis	Seriola lalandi	0.0935903	0.308156	148
Malacocephalus occidentalis	Seriola lalandi dorsalis	0.0950806	0.30673	148
Malacocephalus occidentalis	Simochromis diagramma	0.156221	0.290487	148
Malacocephalus occidentalis	Sinocyclocheilus grahami	0.0995888	0.335634	230
Malacocephalus occidentalis	Sinocyclocheilus rhinocerous	0.094482	0.310262	230
Malacocephalus occidentalis	Tachysurus fulvidraco	0.166204	0.324531	230
Malacocephalus occidentalis	Thunnus albacares	0.0917426	0.302837	148
Malacocephalus occidentalis	Xenopus tropicalis	0.154442	0.507228	435
Oncorhynchus kisutch	Oncorhynchus mykiss	0.0594845	0.0168738	14.25
Oncorhynchus kisutch	Oncorhynchus tshawytscha	0.0535104	0.00744882	7.46
Oncorhynchus kisutch	Salmo salar	0.0454329	0.0177824	46
Oncorhynchus kisutch	Salvelinus alpinus	0.0444297	0.0177824	22.42
Oncorhynchus kisutch	Thymallus thymallus	0.0885626	0.044663	69
Oncorhynchus mykiss	Oncorhynchus tshawytscha	0.060932	0.0148738	14.25
Oncorhynchus mykiss	Salmo salar	0.0464579	0.0249141	46
Oncorhynchus mykiss	Salvelinus alpinus	0.0496225	0.0269343	22.42
Oncorhynchus mykiss	Thymallus thymallus	0.0928923	0.0504648	69
Oncorhynchus tshawytscha	Salmo salar	0.0433506	0.0158956	46
Oncorhynchus tshawytscha	Salvelinus alpinus	0.0430531	0.0158956	22.42
Oncorhynchus tshawytscha	Thymallus thymallus	0.0856608	0.0436917	69
Oplegnathus fasciatus	Oreochromis niloticus	0.103063	0.0997836	128
Oplegnathus fasciatus	Paramormyrops kingsleyae	0.0997568	0.2899	267
Oplegnathus fasciatus	Pundamilia nyererei	0.12766	0.0976872	128
Oplegnathus fasciatus	Rana catesbeiana	0.0760364	0.528578	435
Oplegnathus fasciatus	Salvator merianae	0.120681	0.528367	435
Oplegnathus fasciatus	Seriola lalandi	0.0635669	0.140303	110
Oplegnathus fasciatus	Seriola lalandi dorsalis	0.065567	0.0922816	110
Oplegnathus fasciatus	Simochromis diagramma	0.103104	0.0955951	128
Oplegnathus fasciatus	Sinocyclocheilus grahami	0.0628386	0.29053	230
Oplegnathus fasciatus	Sinocyclocheilus rhinocerous	0.0556641	0.272723	230
Oplegnathus fasciatus	Tachysurus fulvidraco	0.120776	0.270917	230
Oplegnathus fasciatus	Thunnus albacares	0.0696807	0.102972	128
Oplegnathus fasciatus	Xenopus tropicalis	0.101882	0.52466	435
Oreochromis niloticus	Paramormyrops kingsleyae	0.162378	0.303345	267
Oreochromis niloticus	Pundamilia nyererei	0.0388819	0.0172418	22.82
Oreochromis niloticus	Rana catesbeiana	0.164927	0.522637	435
Oreochromis niloticus	Salvator merianae	0.170054	0.51181	435
Oreochromis niloticus	Seriola lalandi	0.147656	0.169388	128
Oreochromis niloticus	Seriola lalandi dorsalis	0.14749	0.126367	128
Oreochromis niloticus	Simochromis diagramma	0.0103768	0.0182085	22.82
Oreochromis niloticus	Sinocyclocheilus grahami	0.143931	0.284837	230
Oreochromis niloticus	Sinocyclocheilus rhinocerous	0.137693	0.266482	230
Oreochromis niloticus	Tachysurus fulvidraco	0.0322189	0.270257	230
Oreochromis niloticus	Thunnus albacares	0.144943	0.131852	128
Oreochromis niloticus	Xenopus tropicalis	0.0116622	0.518048	435
Paramormyrops kingsleyae	Pundamilia nyererei	0.191137	0.303345	267
Paramormyrops kingsleyae	Rana catesbeiana	0.138138	0.504006	435
Paramormyrops kingsleyae	Salvator merianae	0.165367	0.50984	435
Paramormyrops kingsleyae	Seriola lalandi	0.113893	0.341019	267
Paramormyrops kingsleyae	Seriola lalandi dorsalis	0.114534	0.310414	267
Paramormyrops kingsleyae	Simochromis diagramma	0.160754	0.303345	267
Paramormyrops kingsleyae	Sinocyclocheilus grahami	0.122219	0.303958	267
Paramormyrops kingsleyae	Sinocyclocheilus rhinocerous	0.115301	0.27477	267
Paramormyrops kingsleyae	Tachysurus fulvidraco	0.170881	0.290563	267
Paramormyrops kingsleyae	Thunnus albacares	0.120485	0.312832	267
Paramormyrops kingsleyae	Xenopus tropicalis	0.162288	0.50299	435
Planiliza haematocheilus	Takifugu rubripes	0.0143734	0.209092	ND
Planiliza haematocheilus	Tenualosa ilisha	0.0650846	0.274536	ND
Planiliza haematocheilus	Trachinotus ovatus	0.0697946	0.126474	ND
Poecilia formosa	Poecilia latipinna	0.0165861	0.014493	ND
Poecilia formosa	Poecilia mexicana	0.0166413	0.014493	ND
Poecilia formosa	Poecilia reticulata	0.0165861	0.0281415	ND
Poecilia formosa	Pygocentrus nattereri	0.0361911	0.271998	230
Poecilia formosa	Rhinella marina	0.03428	0.460505	435
Poecilia formosa	Xiphophorus couchianus	0.0260286	0.0334559	42
Poecilia formosa	Xiphophorus hellerii	0.0271822	0.0334409	42
Poecilia formosa	Xiphophorus maculatus	0.0267102	0.0334409	42
Poecilia latipinna	Poecilia mexicana	0.000642261	0.00468824	ND
Poecilia latipinna	Poecilia reticulata	0.000640205	0.0141312	ND
Poecilia latipinna	Pygocentrus nattereri	0.0210814	0.278916	230
Poecilia latipinna	Rhinella marina	0.0194759	0.506972	435
Poecilia latipinna	Xiphophorus couchianus	0.012258	0.0170398	42
Poecilia latipinna	Xiphophorus hellerii	0.0118048	0.0188863	42
Poecilia latipinna	Xiphophorus maculatus	0.0129098	0.0188863	42
Poecilia mexicana	Poecilia reticulata	0	0.0169815	42
Poecilia mexicana	Pygocentrus nattereri	0.0204772	0.278916	230
Poecilia mexicana	Rhinella marina	0.0188767	0.505371	435
Poecilia mexicana	Xiphophorus couchianus	0.0103414	0.0202674	42
Poecilia mexicana	Xiphophorus hellerii	0.0105182	0.0217503	42
Poecilia mexicana	Xiphophorus maculatus	0.0109933	0.0217503	42
Poecilia reticulata	Pygocentrus nattereri	0.0204098	0.280163	230
Poecilia reticulata	Rhinella marina	0.0188154	0.511791	435
Poecilia reticulata	Xiphophorus couchianus	0.0116069	0.0202674	42
Poecilia reticulata	Xiphophorus hellerii	0.0111435	0.0207947	42
Poecilia reticulata	Xiphophorus maculatus	0.012258	0.0207947	42
Pundamilia nyererei	Rana catesbeiana	0.19663	0.525943	435
Pundamilia nyererei	Salvator merianae	0.196676	0.516749	435
Pundamilia nyererei	Seriola lalandi	0.176852	0.16822	128
Pundamilia nyererei	Seriola lalandi dorsalis	0.176627	0.126367	128
Pundamilia nyererei	Simochromis diagramma	0.0382019	0.00666987	13.3
Pundamilia nyererei	Sinocyclocheilus grahami	0.175371	0.282315	230
Pundamilia nyererei	Sinocyclocheilus rhinocerous	0.168587	0.263735	230
Pundamilia nyererei	Tachysurus fulvidraco	0.0560893	0.269002	230
Pundamilia nyererei	Thunnus albacares	0.172879	0.131852	128
Pundamilia nyererei	Xenopus tropicalis	0.0402162	0.519697	435
Pygocentrus nattereri	Rhinella marina	0.0170923	0.490266	435
Pygocentrus nattereri	Xiphophorus couchianus	0.032512	0.261725	230
Pygocentrus nattereri	Xiphophorus hellerii	0.031694	0.281412	230
Pygocentrus nattereri	Xiphophorus maculatus	0.0331955	0.281412	230
Rana catesbeiana	Salvator merianae	0.170703	0.34814	435
Rana catesbeiana	Seriola lalandi	0.101891	0.520337	435
Rana catesbeiana	Seriola lalandi dorsalis	0.103325	0.523615	435
Rana catesbeiana	Simochromis diagramma	0.165821	0.525943	435
Rana catesbeiana	Sinocyclocheilus grahami	0.0980141	0.517036	435
Rana catesbeiana	Sinocyclocheilus rhinocerous	0.0952365	0.496127	435
Rana catesbeiana	Tachysurus fulvidraco	0.178104	0.502348	435
Rana catesbeiana	Thunnus albacares	0.102297	0.529822	435
Rana catesbeiana	Xenopus tropicalis	0.164836	0.208631	435
Rhinella marina	Xiphophorus couchianus	0.029391	0.497523	435
Rhinella marina	Xiphophorus hellerii	0.027858	0.510182	435
Rhinella marina	Xiphophorus maculatus	0.0287217	0.510182	435
Salmo salar	Salvelinus alpinus	0.0303404	0.0121327	46
Salmo salar	Thymallus thymallus	0.0731043	0.038849	69
Salvator merianae	Seriola lalandi	0.150219	0.528289	435
Salvator merianae	Seriola lalandi dorsalis	0.150896	0.528367	435
Salvator merianae	Simochromis diagramma	0.169247	0.516749	435
Salvator merianae	Sinocyclocheilus grahami	0.154512	0.521711	435
Salvator merianae	Sinocyclocheilus rhinocerous	0.144707	0.487703	435
Salvator merianae	Tachysurus fulvidraco	0.181877	0.506877	435
Salvator merianae	Thunnus albacares	0.155928	0.528598	435
Salvator merianae	Xenopus tropicalis	0.169134	0.337675	435
Salvelinus alpinus	Thymallus thymallus	0.073325	0.0398157	69
Seriola lalandi	Seriola lalandi dorsalis	0.00323919	0.0504648	ND
Seriola lalandi	Simochromis diagramma	0.148518	0.167054	128
Seriola lalandi	Sinocyclocheilus grahami	0.089248	0.315628	230
Seriola lalandi	Sinocyclocheilus rhinocerous	0.0814745	0.300927	230
Seriola lalandi	Tachysurus fulvidraco	0.153636	0.301347	230
Seriola lalandi	Thunnus albacares	0.0780089	0.150708	128
Seriola lalandi	Xenopus tropicalis	0.145942	0.535096	435
Seriola lalandi dorsalis	Simochromis diagramma	0.148346	0.12529	128
Seriola lalandi dorsalis	Sinocyclocheilus grahami	0.0906827	0.282954	230
Seriola lalandi dorsalis	Sinocyclocheilus rhinocerous	0.0828692	0.26584	230
Seriola lalandi dorsalis	Tachysurus fulvidraco	0.153464	0.268411	230
Seriola lalandi dorsalis	Thunnus albacares	0.0786853	0.120477	128
Seriola lalandi dorsalis	Xenopus tropicalis	0.145789	0.527982	435
Simochromis diagramma	Sinocyclocheilus grahami	0.14152	0.279799	230
Simochromis diagramma	Sinocyclocheilus rhinocerous	0.136922	0.260995	230
Simochromis diagramma	Tachysurus fulvidraco	0.0308476	0.267748	230
Simochromis diagramma	Thunnus albacares	0.144168	0.127388	128
Simochromis diagramma	Xenopus tropicalis	0.0103574	0.521349	435
Sinocyclocheilus grahami	Sinocyclocheilus rhinocerous	0.0559209	0.0148308	19.2
Sinocyclocheilus grahami	Tachysurus fulvidraco	0.154039	0.22794	153
Sinocyclocheilus grahami	Thunnus albacares	0.0903254	0.296198	230
Sinocyclocheilus grahami	Xenopus tropicalis	0.144689	0.509845	435
Sinocyclocheilus rhinocerous	Tachysurus fulvidraco	0.150045	0.205761	153
Sinocyclocheilus rhinocerous	Thunnus albacares	0.0831439	0.281167	230
Sinocyclocheilus rhinocerous	Xenopus tropicalis	0.136815	0.482513	435
Tachysurus fulvidraco	Thunnus albacares	0.156596	0.287682	230
Tachysurus fulvidraco	Xenopus tropicalis	0.0280951	0.514778	435
Takifugu rubripes	Tenualosa ilisha	0.0641831	0.325862	230
Takifugu rubripes	Trachinotus ovatus	0.0717285	0.220555	110
Tenualosa ilisha	Trachinotus ovatus	0.0542349	0.276726	230
Thunnus albacares	Xenopus tropicalis	0.140081	0.532543	435
Xiphophorus couchianus	Xiphophorus hellerii	0.00326372	0	2.54
Xiphophorus couchianus	Xiphophorus maculatus	0.000640205	0	2.33
Xiphophorus hellerii	Xiphophorus maculatus	0.00260927	0	2.54
Supplementary Dataset S1 Sequence alignment of transposase DDE domains used to calculate the tree.
>DD30D_pogo_S20478_ Dm
GYNPEDIFNAD--------ETALFY-KAMPNATFFTCGKQLNGQ-------------KSQRVRLTLLFICNAT--------------GTYK-KTFVIGRSKS--PRCFKNA----NVPIPYYANKK-------------AWMTKDLWRK------------------------------------------IMTGFDEEM-------------KKQNRK-ILLFID--NATSHTT------VKDFE-------N-----IKLCF---MPPNATALLQPLDQGIIHSFKLEYRRILVKQQLIAVNCGKSTVE-------FLKSLSLLDALYFVNQGWK-NVKMLTIQNCF
>DD31D_Lemi1_AC006161_At
-FPLKDVFNMD--------ETGLFY-KLQADHSL-----------ATKQLEGR----KQDKERLTVVICCNAD--------------GSEKVPLWIIGKYAK--PRCFKNVNMS-GLNCEYRSNKR-------------AWMTSVIFEE------------------------------------------YMRWFDNKM---------------HGRR-VLFVVD--NGPAHPK-----IIEGLQ-------N-----VELFF---LPPNMTSKIQPCDAGIIRAFKMHYRRRFYREILEGYELGQSDPG----------TINVLDAISFAVSAWTINVRRETILNCF
>DD32D_Tigger1_RepBase_Hs
--TKQQIFNVD--------ETAFYW-KKMPSRTFIAR--------EEKSMPGF----KASKDRLTLLLGANAA--------------GDFKLKPMLIYHSEN--PRALKNY-AKSTLPVLYKWNNK-------------AWMTAHLFTA------------------------------------------WFTEYFKPT------VETYCSEKKIPFK-ILLLID--NAPGHP----RALMEMYK-------E-
>DD34D_Ccmar1_U40493_Cc
------LLTGD--------EKWILY----NNVQRKRTWKQAHEG-AEPMSKGG----LH-PMMVLLCIWWDIR--------------GVIY------------------------FELLP----AG-------------ETITANKYCQ------------------------------------------QLVELKKAIDEKRPIFANRK-------G-VLFHYD--NARPHVA---KPTLAKLK----EM-N-
>DD34D_Hsmar2_U49974_Hs
------IVTGD--------ETWLYQ-YDPEDKAQSKQWLPRGGS-GPVKAKAD-----WSRAKVMATVFWDAQ--------------GILL------------------------VDFLE----GQ-------------RTITSAYYES------------------------------------------VLRKLAKALAEKRPGKLH--------QR-VLLHHD--NAPAHSS---HQTRAILR----EF-R-
>DD34D_Mos_X78906_Dm
------IVTGD--------EKWIFF----VNPKRKKSYVDPGQP-ATSTARPN----RF-GKKTMLCVWWDQS--------------GVIY------------------------YELLK----PG-------------ETVNTARYQQ------------------------------------------QLINLNRALQRKRPEYQKRQ------HR-VIFLHD--NAPSHTA---RAVRDTLE----TL-N-
>DD34E_Gambol_AAAB01008846.1_Ag-1
------IIFID--------EVGFQV-----NMRVAYGRSPVGER-AVKVVPAL------RSRNISIVCAMTRK--------------GITH------------------------YQH------RN-------------SAINKVFFIE------------------------------------------FLSDLKTKIVDL---------GI---GR-CILIMD--NVPFHRS---IDVRNAIE----EG-G-
>DD34E_Gambol_AAAB01008815.1_Ag-2
------IIFID--------EVGFNV-----SMRTMMGRSEVGTA-ATKVVPQL------RSRNISIVCAMNRT--------------GILH------------------------YIS------RN-------------RAINQEVFVD------------------------------------------FIRQLKENLNGD---------NI---GHPPLLIMD--NVAFHKC---TAVREAII----EE-G-
>DD34E_Gambol_AAAB01008849.1_Ag-3
------VIFID--------EVGFNV-----SMRDTRGRALAGKP-AVKELPAL------RARNISVVCAMSRN--------------GIVH------------------------YVS------RT-------------RAINKEFFVS------------------------------------------FIDELHDKLEEK---------LI---TN-AILILD--NVAFHKS---YEVKQKIE----SY-G-
>DD34E_Gambol_AAAB01008879.1_Ag-4
------LIYLD--------EVGFNV-----SMRTSKGRSQKGTP-AVTVVPQI------RTRNISIVCAMNSN--------------GIVH------------------------YVT------HN-------------QPVNRELFTN------------------------------------------FIYELKDILRSK---------NI---NR-SYLIMD--NVAFHKS---QSVQEAIG----TV-I-
>DD34E_Passport_CAB51371_Pp
-----KVLWSD--------ETKIEL-FGLNAKRYVWRKPNTAHH-PEHTIPTV----KHGGGSIMLWGCFSSA--------------GTGK------------------------LVRIE-------------------GKMDGAKYRE------------------------------------------ILEENLMQS------AKDLR-LG---RR-FIFQQD--NDPKHTA---RATKEWFG----LK-N-
>DD34E_Prince_AAP49009_Rp
-----NILWTD--------ETKVEL-FGRCVSKYIWRRRNTAFH-KKNIIPTV----KYGGGSVMVWGCFAAS--------------GPGR------------------------LAVIK-------------------GTMNSAVYQE------------------------------------------ILKENVRPS------VRVLK-LK---RT-WVLQQD--NDPKHTS---KSTTEWLK----KN-K-
>DD34E_Quetzal_AAB02109_Aa
-----KVLFTD--------ESKFNI-FGWDGTIKVWRPPGEGLN-PKYTAKTV----KHNGGGVLVWGCMAAN--------------GVGN------------------------LQVID-------------------GIMDQYVYIN------------------------------------------ILKQNLGPS------LEKLG-MS---QD-YWFQQD--NDPKHTA---FNSRLFLL----YN-T-
>DD34E_Sleeping beauty_AFR53956
-----NVLWSD--------ETKIEL-FGHNDHRYVWRKKGEACK-PKNTIPTV----KHGGGSIMLWGCFAAG--------------GTGA------------------------LHKID-------------------GIMRKENYVD------------------------------------------ILKQHLKTS------VRKLK-LG---RK-WVFQQD--NDPKHTS---KHVRKWLK----DN-K-
>DD34E_TEC1_AAA62601.1_Mc
-----TVVYID--------ECSFNR-----SALPLYTWHAKGTE-APKLIRSS------NQRYNCIAAQVCNH--------------KLFH------------------------V--------KQ-------------DTTKEDSFIE------------------------------------------FLENLHDKLRTILSKRQ----LS---KR-TIYVFD--NASIHLT---QKVVKCVT----DR-K-
>DD34E_TEC2_AAA91339.1_Mc
-----TIVYID--------ECSFNA-----SALPLYTWNKIGDE-PVKLIRST------NQRFNCIAAQVEQH--------------KIFH------------------------I--------KT-------------ETTKDQNFIT------------------------------------------FLEKLNSLLKTMIAKKQ----LM---KR-TVYVFD--NASIHST---EKVVKAIT----GM-K-
>DD35D_Fot1_Q00832_Fo
-IPPERRYNAD--------EGGIME-GQGVNGLVIGSSQESPNA-VPVKTATV-------RTWTSIIECISAV--------------GVVL-HPLVIFKAKTIQEQWFRREFLQKHLGWQVTFSKN-------------GWTSNSIALE------------------------------------------WLEKVFLPQ----------TAPADPADA-RLLIVD--GHGSHAT---EQFMAKCY----LN-N-
>DD35D_Pot2_Z33638_Mg
-IKPENRWNMD--------ETGIME-GKGSNGLVLGLNGIRP---LQRKEPGT-------RGWTTIIECISAT--------------GVAL-PPLVIFKGKNVQQQWFPTD-LSPFDNWQFHATEN-------------GWTNNQTAIE------------------------------------------WLKKVFIPY----------TQPLTP-EK-RLLVLD--GHGSHIT---DEFMLLCL----QN-N-
>DD35D_Tan1_U58946_Aa
-ISSDDIYNFD--------ETGFAM-GMIATYKVVTSSQRAGR--PSLVQPGN-------REWVTAIECIRSN--------------GEVL-PSTLIFKGKTHLKAWYEGQ-SI-PPTWRFEVSDN-------------GWTTDKIGLR------------------------------------------WLQKHFIPL----------IRGKSVGKY-SLLVLD--GHGSHLT---PEFDQSCA----EN-E-
>DD36E_KFM64688.1_Sm
---WRQVAFSD--------ESRFML-HRTDGRWRIRRETSERNH-PATIAGTV----QAGGGSIMVWGMFSWH--------------SLGS------------------------LIIVE-------------------GTMDQYKYAS------------------------------------------VLADHVHPY------MRIVF-PQ---DD-GIFQQD--NARCHTA---ASVRAWFE----EHQDE
>DD36E_KMQ82439.1_Ln
---WERVAWSD--------ESRFVI-HHGDGRVRIRRLPGEQLL-PQCTVGHT----QAGGGGIMLWGTFSWA--------------SLGP------------------------MVVVE-------------------QTLNATGYLN------------------------------------------IIADQLHPY------MASVF-PA---GN-GMFQQD--NATCHKA---KIVLEWFQ----EHDAE
>DD36E_ONZH01022299.1_Rm
---WKNVAWSD--------ESRFLL-RHSDGRVRIWRQQHESMD-PSCLVSTV----QAGGGGVMVWGIFSWH--------------SLGP------------------------LVPIE-------------------HRCNATAYLS------------------------------------------IVADHVHPF------MTTMY-PT---SD-GYFQQD--NAPCHKA---GIISDCFL----EHDNE
>DD35E_IS630_WP_004966524.1_Se
-----PVFYED--------EVDIHL-----NPKIGADWQLRGQQ-KRVVTPGQ-------NEKYYLAGALHC---------------GTGK------------------------VSYVGG------------------NSKSSALFIS------------------------------------------LLKR-----------LKATYRRA---KT-ITLIVD--NYIIHKS---RETQRWLK----ENPK-
>DD35E_IS630_WP_011114740.1_Sf
-----PVFYED--------EVDIHL-----HPKIGADWQLRGQQ-KRVVTPGQ-------NEKYYLAGALHS---------------GTGK------------------------VSYVGG------------------NSKSSALFIS------------------------------------------LLKR-----------LKATYRRA---KT-ITLIVD--NYIIHKS---RETQSWLK----ENPK-
>DD35E_IS630_X05955_Ss
-----PVFYED--------EVDIHL-----NPKIGADWQLRGQQ-KRVVTPGQ-------NEKYYLAGALHS---------------GTGK------------------------VSCVGG------------------NSKSSALFIS------------------------------------------LLKR-----------LKATYRRA---KT-ITLIVD--NYIIHKS---RETQSWLK----ENPK-
>TP36_RB
---GDPVFSIDSKRKESLGEVHRSGDVIANQAAEVLDHDLPAYR-DGEVTPHGIYDVQENTGHVTVTT-------------------GSDT------------------------------------------------GEFAVASFQR------------------------------------------YWEEV----------GSVQHASA---KR-ILLLCDCGGSNSYRS---NTLKHHLQ----ELSNE
>DD37D_BmmarI_AAB47739.1_Bm
-----KILFTD--------ENFFTI-EQHFNKQNDRIYAQSSKE-ASQLVDRV-QRGHY-PTSVMVWWGISYE--------------GVTE------------------------PYFCE----KG-------------IKTSAQVYQDT-----------------------------------------ILEKVVKPL------NNTMF-NN---QE-WSFQQD--SAPGHKA---RSTQSWLE----TN-V-
>DD37D_maT_APL98300.1_Bt
-----NIVFSD--------EKIFPI-EQFVNSQNDRVYLTDRSY-ENLSHRLA-TRRQH-PPQIMVWAAVTAD--------------GRSP------------------------IVFIE----PG-------------VKVNATYYRES-----------------------------------------VLEAALKPW------ANKHF-GR---KP-WTFQQD--SAPSHKA---RVNQEWLK----NN-V-
>DD37D_MhmaT1_AEO90418.1_Mh
-----QILFSD--------EKIFTI-EESFNSQNDRVYASTSQE-AQDIAPRI-MRGHY-PASVMVWWGVSYE--------------GATE------------------------LHFCE----KG-------------VKTSAKVYQDT-----------------------------------------VLEPVVENV------NHTLF-QH---QQ-WSFQQD--SAPAHKA---RSTQEWLR----SN-V-
>DD37E_AF377999_Aa
------ILMDD--------ETYVKAEFGQIPGQKIYLATARGDV-SAKFKFVF--ADKF-ARKNIIWQGICSC--------------GQKT------------------------KVFLT-----D-------------KTMTSEVYKKE-----------------------------------------CLQKRILPF------IRA---HD---RP-VMLWPD--LASCHYS---KTVIEWYA----TN-G-
>DD37E_AF378000_Oe
------ILMDD--------ETYVKADFGQIPGQNFYLATARGDV-PAKFKFVF--ADKF-ARKYMIWQGICSC--------------GQKT------------------------KVFLT-----D-------------KTMTSEVYKKE-----------------------------------------CLQKRFLPF------IRA---HD---RP-VMLWPD--LASCHYS---KTVIEWYA----TN-G-
>DD37E_AF378002_Ag
------LLMDD--------ETYVKADFGQIPGQTFYLATGRGDV-PAKFKFVF--ADKF-ARKFMIWQGICSC--------------GKKT------------------------KVFVT-----N-------------KTMTSELYQKE-----------------------------------------CLQKRILPF------IRS---HD---HP-VMFWPD--LASCHYS---KVVREWYA----EK-G-
>DD37E_JZLH010896591.1_Et_Tnp
---RKNIMWSD--------VKNFEL-FPKPNKQNMRMRS-ENKS-DVPVARVV----KK-SLKIMVSGGITGY--------------GLTE------------------------LMIME----PK-------------TRVNGEFYREN-----------------------------------------MITKLFAPAFDKTSGPDKLFDSD---AD-RIFMQD--GATSHTA---NLTQALCS----RV-F-
>DD37E_LNIX01000055.1_FS_Tnp
---RSHILFTD--------ETWLEV-SPTGNRQNQRYYTADPKKIPKILTPKL-------GLKVMVAGGFCAQ--------------GVTK------------------------LHMVSG------------------GTVNAAYYKD----------------------------------------------KILPLYIKSMKDPTLFPQQ---QK-VTFQQD--GAPAHTA---KVTTKVLE----AL-L-
>DD37E_JXUT01105677.1_Ap_Tnp
---RMNIMWTD--------EKNFGL-FHKPNKQNMRMRT-EHKS-SVPVARIV----KD-PLKIMVSGGMTGY--------------GVTD------------------------LLIME----PK-------------TRVNGEFYRQK-----------------------------------------MINDIFAPAFNKTEGPDKLFDRT---AN-PIFMQD--GATSHTA---KLTQELCS----RV-F-
>DD39D_ADP24264.1_Pe
----------D--------EKWFYR-----TRKCQNYYLALDED-KPERTTKS----KNFIEKVMLLAAIARPRFDGDGNVTFSGKIGIFP------------------------FTFVEPAKRSSANRPAGTLVTKAMTSVTKETSRE------------------------------------------YLVNKVLPA------IKQKWPAEEVGTP-IFIQQD--NARTHIA---INDDEFCRAASADGFD-
>DD39D_Osmar1_AF172282_Os
-------IFID--------EKWFNI-----TRKTVRYYAAPTAS-RRIRTIQN----KNFIPKIMILTALARPRFDSNGNCIFDGKIGCFP------------------------FVTYTAAKRSSVNRPAGTIEMKPIESITKEVIRS------------------------------------------FMIEKVLPA------VRAKWPREDAGKP-IYIQQD--NARPHIA---PDDRMFCEAAKQDGFN-
>DD39D_Soymar1_AF078934_Gm
------------------------------------YYLLPDED-KPHRSCKS----KNFVPKVMFLTAVARPRFDSEKNVTFSGKIGIFL------------------------FVTQEPAKRTSVNRVAGTMETKAITSINRDLIRS------------------------------------------VFIEKVLPA------TKEVWPRDELGST-IFIQQD--NARTHIN---PDDPEFVQAATQDGFD-
>DD41D_ADD24484.1_Ls
------VYFSD--------EAHFHL-TGCVNKENMRYYATDTSN-D-PELP------LH-SPKVTVWCAISST--------------GIIG------------------------PWFFE----EN-------------EVKETDQYVN------------------------------------------MLKEFFLPR------IDEL--DL---GD-IWFQQD--GATTHTS---KAAMAVLTEHFPER-L-
>DD41D_APL98303.1_Bt
-----KIIFSD--------EAHFWL-NGFVNKQNMRYWSGSNPH-VLHESP------LH-PEKITVWCGLWAG--------------GVIG------------------------PYFFRDDQDRH-------------VTVNGNRYRS------------------------------------------MITEYFWPE------LDDM--DL---DN-MWFQQD--GATSHTA---NVTIDLLKTKFGER-V-
>DD41D_JAC51026.1_Bd
-----QILFSD--------EAHFWL-NGYVNKQNCRIWGEEQPE-AVQELP------MH-PEKCTVWCGLYAG--------------GIIG------------------------PYFFKDAVGRN-------------VTVNGDRYRS------------------------------------------MLTNFLLPK------MEEL--NL---VD-MWFQQD--GATCHTA---RDSMAILRENFGQQ-F-
>TR-Ampe
-----KVIFSD--------ESPFRL-FGASGKKLVRRRKDEHYH-QSCVMPTV----KH-PETIHVWVCFSAK--------------GLGS------------------------LTILP----KN-------------TDMNKEWYQN------------------------------------------ILREQLFPT------IQEQF-GD---EQ-HLFQHD--GAPCHKA---KVITMWLR----EQ-N-
>TR-Angr
-----KVIFSD--------EAPFRL-FGASGKRLVRRRKGERYH-QSCVMPTV----KH-PDTIHVWGCFSSK--------------EVGS------------------------LTILP----KN-------------TAMNKEWYQN------------------------------------------TLQQQLLPT------IQQQF-GE---EQ-CIFQHD--GAPCHKA---KVITKWLG----DQ-N-
>TR-Amoc
-----KVIFSG--------ESPFQL-FGASGKKLVRRRKGEHYH-QPCVMPTV----KH-PETIHVWGCFSVK--------------GLGS------------------------LTILP----KN-------------TAMNKEWHQN------------------------------------------ILREQLLPT------IQEQF-GD---EQ-CLFQHD--GAPCNEA---KVKTTWLG----EQ-N-
>TR-Auli
-----KVIFSD--------ESPFQL-FGTSGKQLVRRRRGKRYX-QSCLMPTV----KH-PETIHVWGCFSAK--------------GVGS------------------------LTVSP----KN-------------TAMNKEWYQN------------------------------------------VLREQLPPT------VQEQF-GD---EQ-CLFQHD--GAPCHKA---KVITNWLR----EQ-N-
>TR-Caau
-----KVIFSD--------EAPFRL-FGASGKRLVRRRKGERYH-QSCVMPTV----KH-PDTILVWGCFSSK--------------GVGS------------------------LTILP----KN-------------TAMNKEWYQN------------------------------------------TLQQQLLPT------IQQQF-GE---EQ-CIFQHD--GAPCHKA---KVITKWLG----DQ-N-
>TR-Chch
-----KVIFSD--------ESPFRL-FGASGKRLVRRRKGERYH-QSCVMQTV----KH-PETIHVWGCFSAK--------------GVGS------------------------LIILP----KN-------------TAMNKEWYQN------------------------------------------ILQEQLLPT------IQEQF-GD---EQ-CLFQHD--GAPCHKA---KVITKWLG----EQ-N-
>TR-Clba
-----KVIFSD--------EASFQL-FGASGKRLVWRRKGERYH-QSCVMPTV----KH-PETIHVWGCFSSK--------------GVGS------------------------LTILP----KN-------------IAMNKEWYQN------------------------------------------TLQQQRLPT------IQQQF-GE---EQ-CIFQHD--GAPCHKA---KVITKWLG----DQ-N-
>TR-Coru
-----KVNFSD--------ESPLRL-FGASGKKLVRRRKGERYH-QSCVMPTV----KH-PETIHVWGCFSAK--------------GMGS------------------------LTILP----KN-------------TAMNKDWYQN------------------------------------------ILGEQLLPT------IQELF-GD---EQ-CLFQHD--GAPCHKA---KVITKWLR----EQ-N-
>TR-Cyva
-----KFIFSD--------ESPFQL-FGTSGKQLVRRRRGERYH-HSCFMPTV----KH-PETIHVWGCFSAK--------------GVGF------------------------LTVLP----KN-------------TAMKKEWYQN------------------------------------------VLREQLLPT------VQEQF-GD---EQ-CLFQHD--GAPCHKA---KVISNWLR----EH-N-
>TR-Cyca
-----KVIFSD--------EASFHL-FGTSGKSAVRRRTGEDHH-ECYDVPSV----KH-PATLHVWGCFSTK--------------GVGS------------------------LIILP----KN-------------TXXXXEWYQN------------------------------------------VLQEQLLLT------IHEQF-GD---DP-CIFQHD--GAPCHKA---RVIKKWLE----DH-C-
>TR-Dare
-----KVIFSD--------EAPFRL-FGASGKRLVRKRKGERYH-QSCVMPTV----KH-PETIHVWGCISSK--------------EVGS------------------------LRILP----KN-------------TAMNKEWYKN------------------------------------------TLQQQLLPT------IQQQF-GK---EQ-CIFQHD--GAPCHKA---KVISKWIG----EQ-N-
>TR-Elel
-----KVIFSD--------EYRFKL-FRTSGQSFAQRRKGERYH-KSCVMPTV----RH-PETIHVWGCFSSK--------------GVGL------------------------LKIFP----KN-------------TDINKEWYKN------------------------------------------ILQEQLLPT------IQEQF-GD---EQ-CFFQHD--EVPCHKA---KVITKWLS----EQ-N-
>TR-Epla
-----KVIFSD--------ESPFRL-FGASGKKLVRRRKGERYH-QSCVMPTV----KH-PETIHVWGCFSAK--------------GLGS------------------------LTILP----KN-------------TAMNKEWYQN------------------------------------------ILREQLLPT------IQEQF-GD---EQ-CLFQHD--GVPCHKA---KVITTWLG----EQ-N-
>TR-Fuhe
-----KVIFSD--------ESPFQL-FGTSGKQLVGRRRGERYH-QSCLMPTV----KH-PETIHVCGCFSAK--------------GVGS------------------------LTVLP----KN-------------TAMNKEWYQN------------------------------------------VLLEQLLPT------VQEQF-GD---KQ-WLFQHD--GAPCHKA---KVISNWLR----EQ-N-
>TR-Habu
-----KVIFSD--------EASFRL-FGASGKRLVRKRKGECYH-QSCVMPIV----KH-PETIHVWGCFSSK--------------GVGS------------------------LTILP----KN-------------TAMNKEWYQN------------------------------------------TLQQQLLPT------MQQQF-GE---EQ-CIFQHD--GVPYHKA---KVITKWLG----EQ-N-
>TR-Huhu
-----KVIFSD--------ESPFRL-FGASGKKLVRRRQGERYH-QSCVMPTV----KH-PETIHVWGCFSAK--------------GVGS------------------------LTILP----KN-------------TAMNKEWYQH------------------------------------------ILREQLLPT------IQEQF-GD---EQ-CLFQHD--GAPCHKA---KVITKWLG----EQ-N-
>TR-Krma
-----KVIFSD--------ESPFRL-FGTSGKQLVWRRRGERYH-QSCLMPTV----KH-PETIHVWGCFSAK--------------GVGS------------------------LTVLP----KN-------------TAMNKEWYQN------------------------------------------VLREQLLPT------VQEQF-GD---EQ-CLFQHD--RAPCHKA---KVITNWLR----EQ-N-
>TR-Laro
-----KVIFSD--------EASFRL-FGASGKRLVRRSKGERYH-QSCVMPTV----KH-PETIHVWGCFSSK--------------GVGS------------------------LTILP----KN-------------TATNKEWYQN------------------------------------------TLQQQLLPT------IQQQF-GE---EQ-CIFQHD--GAPCHKA---KVITKWLG----DQ-N-
>TR-Mape
-----KVIFSD--------ESPFRL-FGASGQKLVRRRKGERYH-QSCVMPAV----KH-PETIHVWGCVSAK--------------GVGS------------------------LTILP----KN-------------TAMNKEWYQN------------------------------------------ILREQLLPT------IQEQF-GD---EQ-CLFQHD--GAPCHKA---KVITKWLG----EQ-N-
>TR-Maau
-----KVIFSD--------ESPFQL-FGASGKKLVRRRKDERYH-QSCVMPTV----KH-PETIHVWGCFSAK--------------RVGS------------------------LTILP----KN-------------TTMNKEWYKN------------------------------------------ILRAQLLPT------IQEQF-GD---EQ-CLFQHD--GALCHKK---KVITKWFG----EQ-N-
>TR-Maoc
-----KVIFSD--------ESPFRL-LGASGKKLVRRRTGERYH-QTCVRPTV----KH-SETIHVWGCFSA--------------------------------------------TILP----QN-------------TAMNKECFQN------------------------------------------ILREQLLPT------IQDQF-GD---EQ-CLFQHD--GAPCRKA---KVITKWIG----EQ-N-
>TR-Onki
-----KVIFSD--------ESPFRL-FGASGKKLVWRRQGERYH-QSCVMPTV----KH-PETIHVWGCFSAK--------------GVGS------------------------LTILP----KN-------------TAMNKEWFQH------------------------------------------ILREQLLTT------IQEQF-GD---EQ-CHFQHD--GAPCHKA---KVITKWLR----EQ-N-
>TR-Onmy
-----KVIFSD--------ESPFRL-FGASGRKLVRRRQVERYI-QSCVMPTV----KH-PETIHVWGCFSAK--------------GVGS------------------------LTILP----QN-------------TAMNKEWYQH------------------------------------------TLREQLLPT------IQEQF-GD---EQ-CLFQHD--GAPCHKA---NVITKWLG----EQ-N-
>TR-Onts
-----KVIFSD--------ESPFRL-FGASGKKLVRRRQGERYH-QSCVMPTV----KH-PETIHVWGCFSAK--------------GVGS------------------------LTILP----KN-------------TAMNKEWYQH------------------------------------------ILREQLLPT------IQEQF-GD---EQ-CLFQHD--GAPCHKA---KVITKWLG----EQ-N-
>TR-Opfa
-----KVIFSD--------ESPFRL-FGASGKKLVRRRKGERYH-QSCVMPTV----KH-PETIHVWGCFSAK--------------GVGS------------------------LTILP----KN-------------TAMNKEWYQN------------------------------------------ILGEQLLPT------IQEQF-GD---EQ-CLFQHD--GAPCHKA---KVITKWLG----EQ-N-
>TR-Orni
-----KVIFSD--------EASFRL-FGVSGKKLVRRRKRERYH-QSCVMPTV----KH-PETIHVWGCFSSK--------------GVGY------------------------LTILP----KN-------------TAMNKEWYQN------------------------------------------TLQQQLLPT------IQQQF-GE---EQ-CIFQHD--GAPCHKA---KVITKWLG----DQ-N-
>TR-Sidi
-----KVIFSD--------ESPFRL-FGASGKKLVRRRKGERYH-QSCVMPTV----NH-PQTTHVWGCFSAK--------------EWA-----------------------------------H-------------SQSYIELYKN------------------------------------------ILQEQLLQT------IQEQF-GD---EQ-CLFQHD--GAPCHKA---KVIT---F----EQ-N-
>TR-Paki
-----KVIFSD--------ESPFQL-FGASGKKIVRRRKGESYH-QSCVMPTV----KH-PETIHVWGCFSAK--------------GVGS------------------------LTVLP----KT-------------TAMNKDCYQN------------------------------------------ILRKQLLPT------VQERF-SD---KQ-CLFQHD--GTPCLKV---KVITKWLR----EQ-N-
>TR-Plha
-----KVIFSH--------ESPFRL-FGASGRRLVRRRRGERYH-RSCLMPTV----KH-PETIHVWGCFSVK--------------GVGS------------------------LTILP----KN-------------TAMNKEWYQN------------------------------------------VLREQLLPT------IQGQF-GD---EE-CLFQHD--GAPCHKA---KVITKWLR----EQ-N-
>TR-Pofo
-----KVIFSD--------ESPFRL-FGTSGKQLVRRRRGERYH-QSCLMPTV----KH-PETIHVWGCFSAK--------------GVGS------------------------LTVLP----TN-------------TATNKEWYQN------------------------------------------VLREQLLPT------VQEQF-GD---EQ-CLFHHD--GAPCHKA---KVITNWLR----EK-N-
>TR-Pola
-----KVIFSD--------ESPFRL-FGTSGKQLVRRRRGERYH-QSCLMPTV----KH-PETIHVWGCFSAK--------------GGGS------------------------LSVLP----KN-------------TAMNKEWYQN------------------------------------------VLREQLLLT------VQEQF-GD---EQ-CLFQHD--GAPCHKA---KVITNWLR----EQ-N-
>TR-Pome
-----KVIFSD--------ESPFRL-FGTSGKQLVRRRQGERYH-QSRLMPTV----KH-PETIHVWGCFSAK--------------GVGS------------------------LTVLP----KN-------------TAMNKEWYQN------------------------------------------VLREQLLPT------VQEQF-GD---EQ-CLFQHD--GAPCHKA---KVITNWLR----EQ-N-
>TR-Pore
-----KVIFSD--------ESPFRL-FGTSGKQLVRRRRGERHH-QSCLMPTV----KH-PETIHVWGCFLAK--------------GVGS------------------------LTVWP----KN-------------TAMNKEWYQN------------------------------------------VLREQLLPT------VQEQF-GD---EQ-CLFQHX--GAPCHKA---KVITNWLR----EQ-N-
>TR-Puny
-----KVIFSD--------EASLRL-FGASGKRLVRRRKGECYH-QSCVMPTV----KH-PETIHVWGCFSSK--------------GVGS------------------------LTIMP----KN-------------TAINKEWYQN------------------------------------------TLQQQLLPT------MQQQF-GE---EQ-CIFQHD--GAPYHKA---KVITKWLG----EQ-N-
>TR-Pyna
-----KVIFSD--------ESLFRL-FGTSGKQLVQRRQGERYH-QSCLVPTV----KH-PETIHVWGCFSVK--------------GIGS------------------------LAVLP----KN-------------TAMNKEWYQN------------------------------------------VLQEQLLPT------VQEQF-GD---QQ-CLFQHD--GAPCHKA---KVITKWLR----EQ-N-
>TR-Pybi
-----KIIFSD--------ESPFRL-FGVSGTNLVRRRKGERYH-RSCVTATV----KH-PETIHVWGCFSAK--------------GVGS------------------------VTILP----RN-------------SAINKEWYENILQEHLLPTIQEQFGDEQCLFILQEHLLPTIQEQFGDEQCLFILQEHLLPT------IQEQF-GD---EQ-CLFQHD--GAPCHKA---EVITKWLG----DH-N-
>TR-Raca
-----KVIFSD--------ESPFRL-FGASGKNFVQRRKGERYH-QSCVMPTA----KH-PETIHVWGCFSAK--------------VVDS------------------------LTILP----KN-------------TAMNKEWSKN------------------------------------------ILRDQLLPA------ILEQF-GD---KQ-CLFQHD--GAPCHKA---NMITKWLG----EQ-N-
>TR-Rhma
-----KVIFSD--------ESPFRL-FGTSGKQLIRRRRGERYH-QSCLMPTV----KH-PETIHVWGCFSAK--------------GIGS------------------------LTVLP----KN-------------TAMNKEWYQN------------------------------------------VLREQLLPT------VQEQF-GD---QQ-CLFQHD--GAPCHKA---KVITKWLR----EQ-N-
>TR-Sasa
-----KVIFSD--------ESPFRL-CGASLKKLVRRRQGERYH-QSCVMPTV----KH-PETIHVWGCFSAK--------------GVAS------------------------LTILP----KN-------------TAMNKEWYQH------------------------------------------ILREQLLPT------IQEPF-GD---EQ-CLFQHD--GAPCHKT---KVITKWLG----EQ-N-
>TR-Same
-----KVIFFD--------EALVRL-FQTSGKLIVQRRKGEHYH-ESCVMPTI----KH-PETIHVWGCFSSK--------------GVGS------------------------LTISP----KN-------------TAMNKERYQN------------------------------------------VLQEQLLPM------IQEQF-GD---EQ-CLFQQD--GAPCHKT---KVITKWLG----EH-N-
>TR-Saal
-----KVIFSD--------ESPFRL-FGASGKKLVRRRQGERYH-QSCVMPTV----KH-XETIHVWGCFSAK--------------GVGS------------------------LTILP----KN-------------TAMNKEWYQX------------------------------------------IXRXQLLPT------IQEQF-GD---EQ-CLFQHD--GAPCYKA---KVITKWLG----EQ-N-
>TR-Sela
-----KIIFSD--------ESPFQL-FGASGKKLVRRRKGEHHH-QSCVMPTV----KH-PDTIHVWGCFSAK--------------GVGS------------------------LTILP----KN-------------TAMIEEWYQN------------------------------------------ILREQLLPT------IQEQF-GD---KQ-CLFQHD--GAPCSKA---KVITEFLG----EQ-N-
>TR-Selado
-----KIIFSD--------ESPFQL-FGASGKKLVRRRKGEHHH-QSCVMPTV----KH-PDTIHVWGCFSAK--------------GVGS------------------------LTILP----KN-------------TAMIKEWYQN------------------------------------------ILREQLLPT------IQEQF-GD---KQ-CLFQHD--GAPCSKA---KVITEFLG----EQ-N-
>TR-Sigr
-----KVIFSD--------EAPFRL-FGTSGKSIVWRRKGECYR-ESCVVPTG----KH-PETIHVWGCFSTK--------------GVGS------------------------LIILP----KN-------------TAMNKEWYQN------------------------------------------ILQEQLLPT------IHEQF-GD---DL-CIFQYD--GAPCHKARVIRVIRVWLE----DH-Y-
>TR-Sirh
-----KVIFSD--------EAPFRL-FGTSGKSIVWRRKGKYYY-ESCVVPTV----KH-PETIHVWGCFSTK--------------GVGS------------------------LIILP----KN-------------TAMNKEWYQN------------------------------------------VLQEPLLPT------IHEQF-GD---DP-CNFQHD--GAPCHKA---RVIKKWLE----DH-Y-
>TR-Tafu
-----KVIFSD--------EAPFHL-FGASGKRLVRRRKGERYH-QSCVMPTV----KH-PENIHVWGCFSSK--------------GVGS------------------------LTILP----KN-------------RAMNKERYQN------------------------------------------TLQQQLLPT------IQ-QF-GE---EQ-CIFLHD--GAPCHKA---KVITKWLG----DQ-N-
>TR-Taru
-----KVIFSD--------ESPFRL-FGASGRRLVRRRRGERYH-RSCLMPTV----KH-PETIHVWGCFSVK--------------GVGS------------------------LTILP----KN-------------TAMNKEWYQN------------------------------------------VLREQLLPT------IQGQF-GD---EE-CLFQHD--GAPCHKA---KVITKWLR----EQ-N-
>TR-Teil
-----KVIFSD--------ESPFRL-FGASGRRLVRRRRGERYH-QSCLMPTV----KH-PETIHVWGCFSVK--------------GVGS------------------------VTILP----KN-------------TAMNKEWYQN------------------------------------------VLREQLFPT------IQGQF-GD---ER-CLFQHD--GAPCHKA---NMI-KWLG----EQ-N-
>TR-Thal
-----------------------KV-IGASGKKLVRRRKGERYH-QSCVMPTV----KH-PETIHAWGCFSAK--------------RVGS------------------------LTILP----KN-------------TAMNKEWYQN------------------------------------------ILREQLLPT------IQEQF-GD---EQ-YLFQHD--GAPCHKA---KVITKWFG----EQ-N-
>TR-Thth
-----RVIFSD--------ESPFRL-FGPSGKHLVRRRQGERYH-QSCVMPTV----KH-PETIHVWGCFSAK--------------GVGS------------------------LTILP----KN-------------TAMNKEWYQH------------------------------------------ILREQLLPT------IQEQF-GD---DQ-CLFQHD--GAPCHKA---KVITKWLG----EQ-N-
>TR-Trov
-----KVIFSD--------ESPFRL-FGASGKKLVRRRRGERYH-QSCLMPTV----KH-PETIHVWGCFSVK--------------GVGS------------------------LTILP----KN-------------TAMNKEWYQN------------------------------------------VLREQLLPT------IQEQF-GD---EQ-CLFQHD--GAPCHKA---KVITKWLG----EQ-N-
>TR-Xetr
-----KVIFSD--------EAAFRL-FGASGKRLVRRRKGERYH-QSCVMPTV----KH-PETIHVWGCFSFK--------------GVGS------------------------LTILP----KN-------------TAMNKEWYQN------------------------------------------TLQQQLLPT------FQQQF-GE---EQ-CIFQHD--GAPCHKA---KVITKWLG----DQ-N-
>TR-Xico
-----KVIFSD--------ESPFRL-FGTSGKQLVRRRRGERYH-QSCLMPTV----KH-PETIHVWGCFSAK--------------GVGS------------------------LTVLP----KN-------------TAMNKEWYQN------------------------------------------VLREQLLPT------VQEQF-GD---EQ-WLFQHD--GAPCHKA---KVISNWLR----EQ-N-
>TR-Xihe
-----KVIFSD--------ESPFRL-FGTSGKQLVRRRQGERYH-QSCLMPTV----KH-PETIHVWGCFSAK--------------GVGS------------------------LTVLP----KN-------------TAMNKEWYQN------------------------------------------VLREQLLPT------VQEQF-GD---EQ-CLFQHD--GAPCHKA---KVISNWLR----EQ-N-
>TR-Xima
-----KVIFSD--------ESPFQL-FGTSGKQLVRRRRGERYH-QSCLMPTV----KH-PETIHVWGCFSAK--------------GVGF------------------------LIVLP----KN-------------TAMNKEWHQN------------------------------------------VLREQLLPT------VQEQF-GD---EQ-CLFQHD--GAPCHKA---KVISNWLR----EQ-N-
Supplementary Dataset S2 Sequence alignment of full-length transposase used to calculate the tree.
>TR-Amoc
------------------------------------------------------------------------------------------------------------------------------------------------------------------------------------------------------------------------MVTCMETCAAIIAL----------------------------------------------YKK-G--FTGKDIADTKI-----------APKPTIYRIIKNFKE--------RCSTVVKKAS--GRPRKSSKRQDG-LLKLIQL--------RDRGTTSAE-----------LAQ-EWQQV-G…
>TR-Ampe
------------------------------------------------------------------------------------------------------------------------------------------------------------------------------------------------------------------------MVTCMETRAAIIAL----------------------------------------------YKK-G--FTGKDVADTKI-----------APKPTIYRIIKNFKE--------RGSVVVKKAS--GHPRKSSKCQDH-LLKLIQL--------QDRGTTSAE-----------LAQ-EWQQV-G…
>TR-Angr
-------------------------------------------------------------------------------------------------------------------------------------------------------------------------------------------------------------MLEIIVLPLLTMVTCKETRAAIIAL----------------------------------------------HKN-G--FTGKDIVATKI-----------APKSTIYRFIKNFKE--------RGSILVKKAS--GRPRKSSKRQDR-LLKRIQL--------RDRSATSAE-----------LAQ-EWQQA-G…
>TR-Auli
-------------------------------------------------------------------------------------------------------------------------------------------------------------------------------------------------------------------------------------------------------------------------------------------------------------------------------------------MVAKKAP--GXPRKTSKRQDR-LLKVFQL--------WDRATSSAE-----------LAQ-EWQQA-G…
>TR-Caau
-------------------------------------------------------------------------------------------------------------------------------------------------------------------------------------------------------------MLEIIVLPLLTMVTCKETRAAIIAV----------------------------------------------NKN-G--FTGKDIVATKI-----------APKSTIYGFIKNFKE--------RGSILVKKAS--GRPRKSSKCQDR-HLKRIQL--------RDRSATSAE-----------LAQ-EWQQA-G…
>TR-Chch
------------------------------------------------------------------------------------------------------------------------------------------------------------------------------------------------------------------------MVTCQETRAVIIAL----------------------------------------------HKK-G--FTGKEIAASKI-----------APQSTIYQIIKNFKE--------RGSIAVKKAS--GRPRKSSKCQDR-LLKLIQL--------QDRGTTSAE-----------LAQ-EWQQA-G…
>TR-Clba
-------------------------------------------------------------------------------------------------------------------------------------------------------------------------------------------------------------MLEIIVPSLLTMVTCKETHAAIIAL----------------------------------------------HKT-G--VTGKDIVATKI-----------APKSTIYRIIKNFKE--------SGSILVKKAS--GRPRKSSKRQDR-LLKRIQL--------RDRSATSAE-----------LAQ-EWQEA-G…
>TR-Coru
----------------------------------------------------------------------------------------------------------------------------------------------------------------------------------------------------------------------------------------------------------------------------------------------------------------------------------------------------------------------------------------------------MAA-GRCEC--…
>TR-Cyca
-------------------------------------------------------------------------------------------------------------------------------------------------------------------------------------------------------------MLEIIVLPLLTMVTCKETRAAIIAL----------------------------------------------HKN-G--FTGKDIVATKI-----------APKSTIYRFIKNFKE--------RGSILVKKAS--GRPRKSSKRQDR-LLKRIQL--------RDRSATSAE-----------LAQ-EWQQA-G…
>TR-Cyva
------------------------------------------------------------------------------------------------------------------------------------------------------------------------------------------------------------------------MVISKESHAVIIAL----------------------------------------------HKN-G--LTRKRIAARKI-----------APQSTIFRIIKNFKE--------RGSIVAKKAQ--GRPRKTSKCQDR-LLKVFQL--------QDRATSSAE-----------SAQ-EWKQA-G…
>TR-Dare
----------------------------------------------------------------------------------------------------------------------------------------------------------------------------------------------------------------------------------------------------------------------------------------------------------------------------------------------------------------------------------------------------MAA-VWCER-I…
>TR-Elel
------------------------------------------------------------------------------------------------------------------------------------------------------------------------------------------------------------------------MVTSKETRAVIISM----------------------------------------------LQK-G--FTGKDIAACEI-----------APKSTIYRLIKNFKE--------RGSIAVKTAS--GRPRKSSKRQDR-LLKRMQL--------QDRVPTSAE-----------LAQ-EWREA-G…
>TR-Epla
------------------------------------------------------------------------------------------------------------------------------------------------------------------------------------------------------------------------MVTCKETRAAIIAL----------------------------------------------YKK-G--FTGKDIADTKI-----------APKSTIYRIIKNFKE--------RGSIVVKKAS--GRPRKSSKRQDR-LLKLIQL--------RDRGTTSAE-----------LAQ-EWQQA-G…
>TR-Fuhe
------------------------------------------------------------------------------------------------------------------------------------------------------------------------------------------------------------------------MFISKETRAVIIAL----------------------------------------------HKH-G--LTGKRIAARKI-----------APQSTIYRILKNFKE--------RGSIVGKKAP--GTPRKTSKHQDR-LLKVFQL--------RDWATSSAE-----------LAQ-EWQQA-G…
>TR-Habu
------------------------------------------------------------------------------------------------------------------------------------------------------------------------------------------------------------------------MVTCKETRAAIIAL----------------------------------------------HKN-S--FTGKDIVATKT-----------APKSTIYRIIENFKE--------RGSILVKKAS--AHPRKSSKRQDR-LLKRIQL--------LDWSATSAE-----------LAQ-EWQQA-G…
>TR-Huhu
------------------------------------------------------------------------------------------------------------------------------------------------------------------------------------------------------------------------MVTCKETRAVIIAL----------------------------------------------HKK-G--FTGKDIAASKI-----------APKSTIYRIIKNFKE--------SGSIVVKKAS--GRPRKSSKRQDR-LLKLIQL--------RDRGTTSTE-----------LAQ-EWQQA-G…
>TR-Krma
------------------------------------------------------------------------------------------------------------------------------------------------------------------------------------------------------------------------MVISKETRAVIIAL----------------------------------------------HKN-G--LTGKSIAARKI-----------APQSTIYRIIKNFKE--------RGSIVAKKAP--GRPGKTSKRQDH-LLKVFQL--------RDRATSSAE-----------LAQ-EWQQA-G…
>TR-Laro
-------------------------------------------------------------------------------------------------------------------------------------------------------------------------------------------------------------MLEIIVLPLLTMVTCKETRAAIIAL----------------------------------------------HKN-G--FTGKDIVATKI-----------APKSTIYRIIKNFKE--------RGSILVKKAS--GHPRKSSKRQDR-LLKRIQL--------RDRSATSAE-----------LAQ-EWQQA-G…
>TR-Maau
------------------------------------------------------------------------------------------------------------------------------------------------------------------------------------------------------------------------MVTCKETSAVIIAL----------------------------------------------HKK-G--FTGKDIAASKI-----------APKSTIYWIIKNFNE--------RGSVVVKKAS--GRPRKFSKRQDR-LLKLIQL--------RDWGTTSAE-----------LAQ-EWQQA-G…
>TR-Maoc
----------------------------------------------------------------------------------------------------------------------------------------------------------------------------------------------------------------------------------------------------------------------------------------------------------------------------------------------------------------------------------------------------MAA-GRCEC--…
>TR-Mape
------------------------------------------------------------------------------------------------------------------------------------------------------------------------------------------------------------------------MITCKETRAVIIAL----------------------------------------------HKK-G--FTGKDIVASKI-----------APKSTINRIIKNFKE--------RGSIVVKKAS--GRPRKSSKRQDR-LLKLIQL--------RDRGTTSAE-----------LAQ-EWQQA-G…
>TR-Onki
------------------------------------------------------------------------------------------------------------------------------------------------------------------------------------------------------------------------MVACKETRAVIIAL----------------------------------------------NKK-G--FTGKDIAASKI-----------APKSTIYRIIKNFKE--------SGSIVVKKAS--GHPRKSSKRQDR-LLKLIQL--------RDRGTTSTE-----------LAQ-EWQQA-G…
>TR-Onmy
------------------------------------------------------------------------------------------------------------------------------------------------------------------------------------------------------------------------MVTCKETRAVIIAL----------------------------------------------HRK-G--FTGKDIAASKI-----------APKSTIYLIINNFKE--------SGSIVVKKAS--GPPRKSSKCQDR-LLKLIQL--------QDRGTTSTE-----------LAR-EWQQV-G…
>TR-Onts
------------------------------------------------------------------------------------------------------------------------------------------------------------------------------------------------------------------------MVTCKETRAVIIAL----------------------------------------------HKK-G--FTGKDIAASKI-----------APKSTIYRIIKNFKE--------SGSIVVKKAS--GRPRKSSKRQDR-LLKLIQL--------RDRGTTSTE-----------LAQ-EWQQA-G…
>TR-Opfa
-------------------------------------------------------------------------------------------------------------------------------------------------------------------------------------------------------------------------------------------------------------------------------------------------------------------------MAKSFEN--------DTNINFHKVK--EGFRAPKKVQQA-PGPSPKV--------DSAAGSGHHQCRACSG----MAA-DRCEC--…
>TR-Orni
------------------------------------------------------------------------------------------------------------------------------------------------------------------------------------------------------------------------METCKETRAAIIVL----------------------------------------------HKN-G--FTGKDIVATKI-----------APKSTIYRIIKNFKE--------RGSILVKKAS--GHPRKSSKRQDR-LLKRIQQ--------QDGSATSAE-----------LAQ-EWQQA-G…
>TR-Paki
------------------------------------------------------------------------------------------------------------------------------------------------------------------------------------------------------------------------MVTCKETCAVIIAL----------------------------------------------HKK-G--FTGKDIAASKI-----------TPKSIIYRTIKNFKE--------RSSIVVKKAL--GFPRKSSKRQDH-LLKLIQL--------QDWGTSSAE-----------LSQ-EWQQA-G…
>TR-Plha
------------------------------------------------------------------------------------------------------------------------------------------------------------------------------------------------------------------------MVTSKETRAAIIAL----------------------------------------------HKK-G--LTGKFIAASKI-----------APQSTVYRIIKNFKE--------RGSTDAKQAP--GRPRKSSKRQDR-LLKLFQI--------RDRATTSTE-----------LAQ-KWQQA-G…
>TR-Pofo
------------------------------------------------------------------------------------------------------------------------------------------------------------------------------------------------------------------------MVISKETHAVIIAL----------------------------------------------HKN-G--LTGKSIAARKI-----------APQSTIYRIIKNFKE--------RGSIVAKKAP--GSPRKTSKRQDR-LLKVFQL--------QDQATSSAE-----------LAQ-EWQQA-G…
>TR-Pola
------------------------------------------------------------------------------------------------------------------------------------------------------------------------------------------------------------------------MVISKETRAVIIAL----------------------------------------------HKN-G--LTGKSIAARKI-----------APQSTIYRIIKNFKE--------RGSIVAKKAP--GRPRKTSKRQDR-LLKVFQL--------RDRATSSAE-----------LAQ-EWQQA-G…
>TR-Pome
------------------------------------------------------------------------------------------------------------------------------------------------------------------------------------------------------------------------MVISKETRGVIIAL----------------------------------------------HKN-G--LTGKSIAARKI-----------APQSKIYCIIKNFKE--------RGSIVAKKAP--GRPRKTSKHQDR-LLKVFQL--------RDRATSSAE-----------LAQ-EWQQA-G…
>TR-Pore
------------------------------------------------------------------------------------------------------------------------------------------------------------------------------------------------------------------------MVISKETCAVSIAL----------------------------------------------HKN-G--LTGKSIAARKI-----------APQSTIYXIIKNFKE--------EGSIVAKKAT--GRPRKTSKRQDR-LLQVFQL--------WDQATRSAE-----------LAQ-EWQQA-G…
>TR-Puny
------------------------------------------------------------------------------------------------------------------------------------------------------------------------------------------------------------------------MVTCKETRAAIIAL----------------------------------------------HKN-G--FTGKDIVATKI-----------APKSTIYRIIENFRE--------RGSILVKKAS--AHPRKSSKRQDH-LLKRIQL--------QDRSATSAE-----------LAQ-EWQQA-G…
>TR-Pybi
------------------------------------------------------------------------------------------------------------------------------------------------------------------------------------------------------------------------MVTCKETHAAIIAL----------------------------------------------HKK-E--FTGKDIAATKI-----------APTSTIYQIIKNVKE--------RGSIVVKKVS--GHPRKSSKCQDC-LLKVIQL--------RNQGTTSAE-----------LAQ-EWQQA-G…
>TR-Pyna
------------------------------------------------------------------------------------------------------------------------------------------------------------------------------------------------------------------------MVISKETHAVIIAL----------------------------------------------HKN-G--LTGKSIAARKI-----------APQSTIYHIIKNFKE--------RGSIVAKKAP--GRPRKTSKRQDH-LLKVFQL--------RDRATSSAE-----------LAQ-EWQQA-G…
>TR-Raca
------------------------------------------------------------------------------------------------------------------------------------------------------------------------------------------------------------------------MVTCKET-CAVIAL----------------------------------------------HKK-G--FTGKDIAATKI-----------APKSTIYRIIKNFEE--------RGSIVVKKTS--ECPKKYSRRKNF-LLQLIQL--------QGQGTTSEE-----------LTP-EWQQP-S…
>TR-Rhma
------------------------------------------------------------------------------------------------------------------------------------------------------------------------------------------------------------------------MVISKETRAVIIAL----------------------------------------------HKN-S--LTGKSIAARKI-----------APQSTIYRIIKNFKE--------RGSIVAKKAP--GRPRKTSKRQDR-LLKVFQL--------RDRATSSAE-----------LAQ-EWQQA-G…
>TR-Saal
------------------------------------------------------------------------------------------------------------------------------------------------------------------------------------------------------------------------MVTCKETRAVIIAL----------------------------------------------HKK-R--FTGKDIAASKI-----------ALKSTIYRIIKNFKE--------SGSIVVKKAS--GRPRKSSKRQDR-LLKLIQL--------RDRGTTSTE-----------LAQ-EWQQA-G…
>TR-Same
------------------------------------------------------------------------------------------------------------------------------------------------------------------------------------------------------------------------MVTSKETCAVIIAL----------------------------------------------HQM-G--FTGRDTAACKI-----------APKSTMYRIIRNFKE--------RGSIAVKKAS--WCPRKSSKCQDC-LLKRMQL--------WDWVTISAE-----------LDQ-EWQLA-G…
>TR-Sasa
------------------------------------------------------------------------------------------------------------------------------------------------------------------------------------------------------------------------MVTCKETRAVIIAL----------------------------------------------HKK-G--FTGKDIAASKI-----------AHKSTIYRIIKNFKE--------SGSIVVKKAS--GRPRKSSKRQDR-LLKLIQL--------RDRGTTSTE-----------LAQ-EWQQA-G…
>TR-Sela
------------------------------------------------------------------------------------------------------------------------------------------------------------------------------------------------------------------------MVTCKETRAVIIAL----------------------------------------------HEK-D--LTGKGIAASKI-----------APKSTIYRIIKNFKE--------RGSIVVKTAS--GCRRKSSKHQNH-HQKLIQL--------WDRGTTSAE-----------LAE-NWQQA-G…
>TR-Selado
------------------------------------------------------------------------------------------------------------------------------------------------------------------------------------------------------------------------MVTCKETRAVIIAL----------------------------------------------HEK-D--LTGKGIAASKI-----------APKSTIYRIIKNFKE--------RGSIVVKTAS--GCRRKSSKHQNH-HQKLIQL--------WDRGTTSAE-----------LAE-NWQQA-G…
>TR-Sidi
------------------------------------------------------------------------------------------------------------------------------------------------------------------------------------------------------------------------MVTCKETHAAIIVL----------------------------------------------RKN-G--FTGKNIVATKI-----------ASKSTIYRIIKNFKE--------RGSILVKKAS--AHPRKSSKHQDR-LLNTIQL--------RDQSVTSVE-----------RAQ-EWQQA-G…
>TR-Sigr
------------------------------------------------------------------------------------------------------------------------------------------------------------------------------------------------------------------------MVTSKETRAAIIAM----------------------------------------------HQN-G--LTCNEIITKNI-----------APEITIYRIIKNFKQ--------RGSTAVKKSS--GCPKVSSKRQNR-LLLRRQL--------RNHVSSSAE-----------LAQ-EWQQV-G…
>TR-Sirh
------------------------------------------------------------------------------------------------------------------------------------------------------------------------------------------------------------------------MVTSKETCVAIIAL----------------------------------------------HQN-G--LTCKEIATKTI-----------APERTIYRIIKNFKE--------RGSTAV-KSS--GRPRVSSKHQDP-LLLRSQL--------QNRVTSSAE-----------LAQ-EWQQV-G…
>TR-Tafu
-------------------------------------------------------------------------------------------------------------------------------------------------------------------------------------------------------------MLEIIVLPLLTMVTCKETRAAIIAL----------------------------------------------HKN-G--FTGKDIVATKI-----------APKSTTYRIIKNFKE--------SGSILVRKAS--GHPRKSSKRQDR-LLKRIQL--------RDRSGTSAE-----------LAQ-EWQQA-G…
>TR-Taru
------------------------------------------------------------------------------------------------------------------------------------------------------------------------------------------------------------------------MVTSKETRAAIIAL----------------------------------------------HKK-G--LTGKFIAASKI-----------APQSTVYRIIKNFKE--------RGSIDAKQAP--GRPRKSSKRQDR-LLKLFQL--------RDRATTSTE-----------LAQ-KWQQA-G…
>TR-Teil
------------------------------------------------------------------------------------------------------------------------------------------------------------------------------------------------------------------------MVTCKETRAAIIAL----------------------------------------------HKK-G--LTGKFIAANKI-----------APQSTVYRIIKNFKE--------RGSIVAKQAP--GRPKESSKRQDR-LLKVFQL--------QDRATTSAE-----------LAQ-EWQQA-G…
>TR-Thal
---------------------------------------------------------------------------------------------------------------------------------------------------------------------------------------------------------------------------------------------------------------------------------------------------------------------------------------------------------------------------------------------------------------…
>TR-Thth
------------------------------------------------------------------------------------------------------------------------------------------------------------------------------------------------------------------------MVTCKETRAVIIAL----------------------------------------------HKK-G--FTGKDIAAGKI-----------APKSTIYRIIKNFKE--------RGSIVVKKAS--GRPRKSSKHQDR-LLKLIQL--------RDRGTTSAE-----------LAQ-EWQQA-G…
>TR-Trov
------------------------------------------------------------------------------------------------------------------------------------------------------------------------------------------------------------MVLDIIVPLLLTMVTCKETRAVIIAL----------------------------------------------HKK-G--LTGKFIAASKI-----------APQSTIYRIIKNFKE--------RGSIVAKQAP--GRPRKSSKRQDR-LLKLFQL--------RDRATTSAE-----------LAQ-EWQQA-G…
>TR-Xetr
-------------------------------------------------------------------------------------------------------------------------------------------------------------------------------------------------------------MLEIIVLPLLTMVTCKETRAAIIVL----------------------------------------------HKN-G--FTGKDIVATMI-----------APKSTIYRIIKNFKE--------RGSILVKKAI--GHPRKSSKCQDR-LLKRIQL--------RDRSATSAE-----------IAQ-EWQQA-G…
>TR-Xico
------------------------------------------------------------------------------------------------------------------------------------------------------------------------------------------------------------------------MVTSKETRAVIIAL----------------------------------------------HKN-G--LTGKRIAARKI-----------APQSTIYRIIKNFKE--------RGSIVAKKAP--GRPRKTSKRQDR-LLKVFQL--------QDRATSSAE-----------LAQ-EWQQA-G…
>TR-Xihe
------------------------------------------------------------------------------------------------------------------------------------------------------------------------------------------------------------------------MVISKETRAVIIAL----------------------------------------------HKN-G--LTGKRIAARKI-----------APQSTIYRIIKNFKE--------RGSIVAKKAP--GRPRKTSKRQDR-LLKVFQL--------RDRATSSAE-----------LAQ-EWQQA-G…
>TR-Xima
------------------------------------------------------------------------------------------------------------------------------------------------------------------------------------------------------------------------MVISKETRAVIIAL----------------------------------------------HKN-G--LTGKKIAARKI-----------APQSTIYRIIKNFKE--------RGSIAAKKAP--GRPRKTSKRQDR-LLKVFQL--------WDRATSSSE-----------LAQ-EWQQA-G…
>DD30D_pogo_S20478_ Dm
-----------------------------------------------------------------------------------------------------------------------------------------------------------------------------------------------------------------MGKTKRVVGLTLKEKLQIIEL----------------------------------------------VTN-K--VDKKEICAKFK-----------CDRSTVNRILQKTNE--------IHEAVAASGLKRKRQRKGAHDLVEEALYIWFG--------QQESKNVILDRHVILAKAKEFCQ-KFNDAFE…
>DD31D_Lemi1_AC006161_At
-------------------------------------------------------------------------------------------------------------------------------------------------------------------------------------------------------------------------------------------------------------------------------------------MTGELILEKAK-----------ETMKLVYPLQDSVKQ--------------------------------------------------------------------FSQ--------…
>DD32D_Tigger1_RepBase_Hs
------------------------------------------------------------------------------------------------------------------------------------------------------------------------------------------------------------MASKCSSERKSXTSLTLNQKLEMIKL----------------------------------------------SEE-G--MSKAEIGQKLG-----------LLRQTVSQVVNAKEK-----FLKEIKSATPVNTRMIRKXNSLIADMEKVLVVWIE--------DQTSHXIPLSQSLIQSKALTLFN-SMKAERG…
>DD34D_Hsmar2_U49974_Hs
-----------------------------------------------------------------------------------------------------------------------------------------------------------------------------------------------------------------------MNSAKIEARTNIKFM----------------------------------------------VKL-G--WKNGEITDALRKVYGDNA----PKKSAVYKWITRFKK-------GRDDVEDEARS--GRPSTSICEEKINLVRALIE--------EDRRLTAET-----------IAN-------T…
>DD34D_Ccmar1_U40493_Cc
---------------------------------------------------------------------------------------------------------------------------------------------------------------------------------------------------------------------------MDNEKDHMLYE----------------------------------------------FRK-G--KTVGAATKDIREVYSDRA----PALRTVKKWFAKFRS-------GDFNLEDRPRS--GRPCELDND----VLRISVA--------NNSRISTKE-----------VAS-------E…
>DD34D_Mos_X78906_Dm
--------------------------------------------------------------------------------------------------------------------------------------------------------------------------------------------------------------------MSSFVPNKEQTRTVLIFC----------------------------------------------FHL-K--KTAAESHRMLVEAFGEQV----PTVKTCERWFQRFKS-------GDFDVDDKEHG--KPPKRYEDA----ELQALLD--------EDDAQTQKQ-----------LAE-------Q…
>DD34E_Quetzal_AAB02109_Aa
---------------------------------------------------------------------------------------------------------------------------------------------------------------------------------------------------------------------MTREELSVSKRQDIIRL----------------------------------------------HGAQG--KSYTEIAMLTN-----------INRNTVARVIQRYKY--------EGRVSNLPRK--GRPSVCTDRMRR-AIKRLVD--------AEPEISAQS-----------VAI-VLNERHG…
>DD34E_Sleeping_beauty_AFR53956
--------------------------------------------------------------------------------------------------------------------------------------------------------------------------------------------------------------------MGKSKEISQDLRKKIVDL----------------------------------------------HKS-G--SSLGAISKRLK-----------VPRSSVQTIVRKYKH--------HGTTQPSYRS--GRRRVLSPRDER-TLVRKVQ--------INPRTTAKD-----------LVK-MLEET-G…
>DD34E_Passport_CAB51371_Pp
---------------------------------------------------------------------------------------------------------------------------------------------------------------------------------------------------------------------MKTKELTKQVRDKVVEK----------------------------------------------YEA-G--LGYKKISRALN-----------ISLSTIKSIIRKWKE--------YGTTANLPRG--GRPPKLKSRTRR-KLIREAT--------RRPMVTLEE-----------LQR-STAEV-G…
>DD34E_Prince_AAP49009_Rp
--------------------------------------------------------------------------------------------------------------------------------------------------------------------------------------------------------------------MPRPKEIQEQLRKKVIEI----------------------------------------------YQS-G--KGYKAISKALG-----------IQRTTVRAIIHKWRR--------HGTVVNLPRS--GRPPKITPRAQR-RLIQEVT--------KDPTTTSKE-----------LQA-SLASV-K…
>DD34E_Gambol_AAAB01008815.1_Ag-2
------------------------------------------------------------------------------------------------------------------------------------------------------------------------------MADSNVPGVDVPNETNSRDNPTDGNNPDEVNVPGTSRLNRKHKTTSNEDRERIIAA----------------------------------------------NEN-G--YSTTLIAEMLS-----------INRSTVYSILKKYWK--------TGEIEAQRRG--GVKQKKLTNAAVIHIQSWID--------EDCSISLKK-----------LKS-KVLERHG…
>DD34E_Gambol_AAAB01008846.1_Ag-1
---------------------------------------------------------------------------------------------------------------------------------------------------------------------------------------------------------------------------------------------------------------------------------------------------------------------------------------------------------------------------------------------------------------…
>DD34E_Gambol_AAAB01008849.1_Ag-3
------------------------------------------------------------------------------------------------------------------------------------------------------------------------------------------------------------MSEQEEHQKRTYRTTTKADRERVIAA----------------------------------------------HEN-G--NRVGAIARMLN-----------MKRQTVAGIIKKFNE--------TSVIEAGLRG--GTRAKKLSTEQEEQIRAWID--------EDCSISLKK-----------LAA-KVHEAFQ…
>DD34E_Gambol_AAAB01008879.1_Ag-4
--------------------------------------------------------------------------------------------------------------------------------------------------------------------------------------------MTFLYILYSSNIITDMEPNTSAATRRVVKTTSDSDRKRVITA----------------------------------------------YEN-G--SAPSAISQMLN-----------IKRPTVYGIINKYNA--------TWQIAAAKRG--GTCKKKLSQDAVESIRAWID--------EDCAITLKS-----------LAQ-KVFERHG…
>DD34E_TEC1_AAA62601.1_Mc
---------------------------------------------------------------------------------------------------------------------------------------------MSAAVEILNNEASKRYEQAIKHTEDKKLDRIDINEQAAHQIPKLDIYVHKSCFDAKVKTKRGS--FRSKNMKKFSSNIIIIEKMLMVDE-----------------------------------------------------RSLEYVSKWLG-----------MSVKTFKTCLDRYFR--------SKSINKDKSRENMKLKLQRSARVKELAELYIS--------RKQGRCITTKAIRD------FANEEIKDN-S…
>DD34E_TEC2_AAA91339.1_Mc
---------------------------------------------------------------------------------------------------------------------------------------------MVEATSMLEEEA-KKYEKIIEEEPNEQDILPSLSDNQDEEI-IVTLEYYEAFIQKGVKLKRRSWPFKNKDMIKFSQNRIIVEKMLLENN-----------------------------------------------------QSLEEVAKWLR-----------LPLKRLKICIDKYFR--------WKKLNEAKSLQKKRDKVDRLCNLKRLFEIYIA--------NKKGRCVTVKSIKD------FANSKSKENED…
>DD35D_Tan1_U58946_Aa
-------------------------------------------------------------------------------------------------------------------------------------------------------------------------------------------------------------MPPKASIPSKSQVEREGRILLAIEA----------------------------------------------IRK-GQITSIREAARVYD-----------VARTTLQARLSGRVF----------------AKNMTNARQKLSNNEEESLVKWIL--------SLDKRGASPRPLDIRD----MAN-LIISKRG…
>DD35D_Fot1_Q00832_Fo
-----------------------------------------------------------------------------------------------------------------------------------------------------------------------------------------------------------------------MPVYSADDLENAIAD----------------------------------------------FKN-G--VSLKTAAKKNG-----------LPPSTLRGRLTGAQS----------------RQVARQEQLRLTTDQEDDLERWIL--------RQEKLGHAPTHAQVRT----IVR-SVLARHG…
>DD35D_Pot2_Z33638_Mg
-----------------------------------------------------------------------------------------------------------------------------------------------------------------------------------------------------------------------MKQYTEKQLISAIND----------------------------------------------VNN-G--NPIAKTSRKWG-----------IPRSTLQSRLKGSQP----------------YKKAQSPFQRLSTEQEKHLADWVL--------TQTALGLPPTHQELRF----FAE-RILQAAG…
>DD35E_IS630_X05955 Ss
--------------------------------------------------------------------------------------------------------------------------------------------------------------------------------------------------MPIIAPISRDERRLMQKAIHKTHDKNYARRLTAMLM----------------------------------------------LHR-G--DRVSDVARTLC-----------CARSSVGRWINWFTQ---------SGVEGLKSLPAGRARRWPFEHICTLLRELVKHSPGDFGYQRSRWSTEL-----------LAI-KINEITG…
>DD35E_IS630_WP_004966524.1_Se
--------------------------------------------------------------------------------------------------------------------------------------------------------------------------------------------------MPIIAPIPRDERRLMQKAIHKTHDKNYARRLTAMLM----------------------------------------------LHR-G--DRVIDVARTLC-----------CARSSVGRWINWFTQ---------SGVEGLKSLPAGRSRRWPFEHICTLLRELIKHTPGDFGYQRSRWSTEL-----------LAI-KINEITG…
>DD35E_IS630_WP_011114740.1_Sf
--------------------------------------------------------------------------------------------------------------------------------------------------------------------------------------------------MPIIAPISRDERRLMQKAIHKTHDKNYARRLTAMLM----------------------------------------------LHR-G--DRVSDVARTLC-----------CARSSVGRWINWFTQ---------SGVEGLKSLPAGRARRWPFEHICTLLRELVKHSPGDFGYQRSRWSTEL-----------LAI-KINEITG…
>DD36E_KFM64688.1_Sm
---------------------------------------------------------------------------------------------------------------------------------------------------------------------------------------------------------------------------------MIIGF----------------------------------------------RAK-G--GSISKTAEFVN-----------CSRAAVVKVYRAWQN---------GTVQNQRRGKCGAPRAIDDRGER-RLRRCVR--------ADRRATVEQ-----------LTT-KMNQGAT…
>DD36E_KMQ82439.1_Ln
------------------------------------------------------------------------------------------------------------------------------------------------------------------------------------------------------------------------------------------------------------------------------------------------------------------------------MN---------DGETSSRRHGVGRPHAIEEKGRR-RLSRMVK--------QNRSQTVAQ-----------LTA-EYNAGPS…
>DD36E_ONZH01022299.1_Rm
--------------------------------------------------------------------------------------------------------------------------------------------------------------------------------------------------------------------MGKKGDLSAFKRGMVVGA----------------------------------------------RRA-G--LSISETADLLG-----------FSRTTISRVYREWSE---------KEKTSSERQFCGRKCLVDARGQR-RMGRLVR--------ADRKATVTQ-----------IAT-RYNQGRQ…
>DD37D_maT_APL98300.1_Bt
---------------------------------------------------------------------------------------------------------------------------------------------------------------------------------------------------------------------------MEFKRNSVIAL----------------------------------------------YLA-G--KSQPAIVRELKHLN--------VNKVFVYRTITRYND--------TGSIAKRHGG--GHQKTATSREMVRKVKKRLE--------RNPRRSANQ-----------MAK-------E…
>DD37D_BmmarI_AAB47739.1_Bm
-----------------------------------------------------------------------------------------------------------------------------------------------------------------------------------------------------------------------MEWGDKENRIAVIAL----------------------------------------------HKV-G--MEPNAIFKTLHTLG--------ISKMFVYRAINRCNE--------TSSVCDRKRS--GRPRSVRTKKVVKAVRERIR--------RNPVRKQKI-----------LSR-------E…
>DD37D_MhmaT1_AEO90418.1_Mh
-----------------------------------------------------------------------------------------------------------------------------------------------------------------------------------------------------------------------MEWSAYENRVAVIAL----------------------------------------------HKV-G--KSSSEIFNLLQQLQ--------ISRMFVYRTIKRFVE--------SGNSYDLPRK--GRSSTVRTARVVKAVASRIR--------RNPVRSQAV-----------MDR-------E…
>DD37E_AF377999_Aa
---------------------------------------------------------------------------------------------------------------------------------------------------------------------------------------------------------------MEAE-----------RRDKIVHS-------------------------------------------F-LENP-L--LPASKLAKQLK-----------MPRNTVWRVIKQYKE--------TLMTAPKPHS--KRRSGTVDRKLRGKVIKAIK--------RNPNLSDRD-----------LAN-------K…
>DD37E_AF378000_Ae
-----------------------------------------------------------------------------------------------------------------------------------------------------------------------------------------------------------------------------------------------------------------------------------------------------------------MPRNTVWRVIKQYKE--------TLTTARKPHS--KRRSGTVDRKLRGKVIKAVK--------RNPNLSDRD-----------LAN-------K…
>DD37E_AF378002_Ag
---------------------------------------------------------------------------------------------------------------------------------------------------------------------------------------------------------------MEAE-----------RREKIVHN-------------------------------------------Y-LENP-L--WSASRLAKKLK-----------FPRNTVWRVIKRYKE--------ILTTIRKPQA--NRRSGTVDQNLRSKILKTIK--------GNPNLSDRD-----------LAR-------K…
>DD37E_JXUT01105677.1_Ap_Tnp
---------------------------------------------------------------------------------------------------------------------------------------------------------------------------------------------------------------------------------------------------------------------------------MLNRSE-G--FVKKQWARRH-----------------------------------WPSLNNKKRE--SRSRKLTPEAKR-FITNFVK--------DKWSRGYRKAAKALNSSGL-LGN-------G…
>DD37E_JZLH010896591.1_Et_Tnp
---------------------------------------------------------------------------------------------------------------------------------------------------------------------------------------------------------------------------------------------------------------------------------------------------------------------------------------------------------------------------------------------------------------…
>DD37E_LNIX01000055.1_FC_Tnp
------------------------------------------------------------------------------------------------------------------------------------------------------------------------------------------------------------------------MRSREEKRVQIQTL----------------------------------------------LSE-G--YGASQISRKLG---------------VAYNTVKLWEG--------RRTVVDKKRS--GRPTAFSPTSKS-QITRNLK--------EKIGGSVRKTLKK-------LNESARYQKKG…
>DD39D_Soymar1_AF078934_Gm
----------------------------------------------------------------------------------------------------------------------------------------------------------------------------------------------------------------------------MQRKVKMLSN--------EERITIY---------QLLLQKS------------VDGKLP-Q--GVKESVASSFS-----------VCRKTIDRIWKRAKE------SETHDVSHKKTKNSGRKRVEIDLSQL----REIP--------LSQRTTVRT-----------LAV-------A…
>DD39D_Osmar1_AF172282_Os
MTKEEGRVGRRRKFVTPWKKAAQEVGDGGAEDRVERLAAAASSSTALSPRVTLDGSNVGGKKGKKRKSPCVAMPFFRTPLSRMLLSPSIRIRSPSIQQRTSPSATTHGICQGREQRTMDIDLNLEPGDTYAATDPGEAGFDHSAATDAQGNGEAGFDHSAATDAQGNGEAGFDPFDSNADDDVLVTLEEIGVDPGQENVQPQFDPFFDSDVDDAILVPQENTHKNVVLDN--------DKRRAIF---------DAMLVKA------------RKGYLK-G--HESKEVSAKFS-----------VPIRTVQRIWKKGKS--CLDQGISVDVASGRSR-CGRKKKVVDVSCL----EDIS--------ILSRTTIQD-----------VAT-------Q…
>DD39D_ADP24264.1_Pe
-----------------------------------------------------------------------------------------------------------------------------------------------------------------------------------------------------------------------------------MANLDLNQPIHWEEIEDYDGPVIDLNFDLVFHDSDEGEDGGPTHGEEDGTLA-H--GEEDGGAPS---------------HGEEDGAPAHGEEDGAPAPNAYETISTNKAKNCGRKWVAFDPEAI----KDVP--------LSSRTTIRD-----------LAG-------A…
>DD41D_ADD24484.1_Ls
-----------------------------------------------------------------------------------------------------------------------------------------------------------------------------------------------------------------------MMRWSSEERAFAVEA----------------------------------------------YFSNQ--LSVIATQRAFRNRFNVAPRGPVPDRKSIITWVTTFRE--------TGSTTRRGT---GAPRPVRSSANIEAVRASIL--------EFPGRSARQ-----------HAS-------A…
>DD41D_APL98303.1_Bt
-----------------------------------------------------------------------------------------------------------------------------------------------------------------------------------------------------------------------MERYTIQQRVEIIKI----------------------------------------------YYRNS--ESVASTLRALRPIYGRHNR---PVRSTIERLVEKFES--------TGTVQNVPVP--VRQRSARSVENIAAASASIE--------EDPNQSLTR-----------RSQ-------A…
>DD41D_JAC51026.1_Bd
-----------------------------------------------------------------------------------------------------------------------------------------------------------------------------------------------------------------------------------------------------------------------------------------------------------------------------FRT--------QFTLLDIKPT--TRMRTVRTEENIASVSESVA---------------------------------------…
>TP36_RB
----------------------------------------------------------------------------------------------------------------------------------------------------------------------------------------------------------------------------------------------------------------------------------------------------------------------------------------------------GDPVFSIDSKRKESL--------------------------------------------…
Supplementary Dataset S3 Alignment of RAG1 genes
>Amphiprion ocellaris
-----------------------------------------------------------------------------------------------------------------------------------------------------------MQRGPPRELMPAETEKQ---------------APNIDL-N----DVAGPESVMKLCLGGKSKENVEG----PGRRVDIKLQEMDTHMNHLRSLCRLCGATLWKVK-GPVHDVHGDLDEVTKLALRKMGCKFRGWPEVILKVFKVDVTDDSESVHPLSFCHRCWKNAIRGGGVCS----FTRTKVPEWKPHSSPCYLCSPRKPL-FQRTRRKRRKAAPRAQS---LAKKTRWEYGESIV-VGEKR…
>Amphiprion percula
-----------------------------------------------------------------------------------------------------------------------------------------------------------MQRGPPRELMPAETEKQ---------------APNIDL-N----DVAGPESVMKLCLGGKSKENVEG----PGKRVDIKLQEMDTHMNHLRSLCRLCGATLWKVK-GPVHDVHGDLDEVTKLALRKMGCKFRGWPEVILKVFKVDVTDDSESVHPLSFCHRCWKNAIRGGGVCS----FTRTKVPEWKPHSSPCYLCSPRKPL-FQRTRRKRRKAAPRAQS---LVKKTRWEYGESIV-VGEKR…
>Anabarilius grahami
--------------------------------------------------------------------------------------------------------------------MEKGRWSSEDAPRASMPDELSHP--KFSEWKFKLFRVRSMEKAP----LSNETPVEKEN------------QPEVET-E----MAGSPGSVMKLCFGGKSKENVEN----TRGRVDLKLQEIDTHMNLLKSLCRLCGLSIRKAK-GPSHEVQGDLEESSRCSLRKMGCKFVTWPEVILKVFKVDVTTDMETVHPSLFCHRCWTAAMRGGGFCS----FTRTNIPDWKPHTSQCNLCFPKKSS-FQRMGRKRTKPLKGAHS---LPKRIKRDSPET---SGANR…
>Austrofundulus limnaeus
---------------------------------------------------------------------------------------------------------------------------------------------------------------------------------------------------------------------------------------------MTVFIFKCRCLCRICGVVLRKVK-GPVHNVQDALDEVSKCALRKMGCKFTTWPEVILKVFKVNVTEDTESIHPLSFCHRCWMIAIRGGGVCS----FTRTKISEWKXHSSHCNLCSPRKSS-FQRTGRKRRKIIPRVQS---LAKRSRWDYGESIV-VGEKR…
>Carassius auratus
--------------------------------------------------------------------------------------------------------------------MEKGRWSSEDAPRASMPDELSHP--KFSEWKFKLFRVKSMEKAP----LPNETPVEKEN------------QPEVAI-E----VAGSPGSVMKLCFGGKSKENMES----ARGRVDLKLQEIDTHMNLLRCLCRLCGLSIRKTK-GPSHEVQGDLEVSSRCALRRMGCKFLTWPEVILKVFKVDVTTDMETVHPSLFCHRCWTAAMRGGGFCS----FTRTQIPDWKPHTSNCDLCFPKKSS-FQRIGRKRAKPLKSAHS---LPKRIKRDSSEF---SGANR…
>Chromis chromis
-------------------------------------------------------------------------------------------------------------XVQALTHVMAALSPETDGPRSTMPAELHHPHSEFSLWKFKLFRVKSMEKAP----LPGETQPEKTSSLGISTPA----APNIDL-N----GGAGPESVMKLCLGGKSKENVEG----PGRRVDIKLQEMDTHMNHLRSLCRLCGETLWKVK-GPVHDVHGDLDEVTKLALRKMGCKFTGWPDVILKVFKVDVTEDAESVHPLSFCHRCWKATIRGGGVCS----FTRTKVPEWKSHSSPCYLCSPRKPS-FQRTRRKKRKAVPRAQS---LAKKTRWEYGESIA-VGEKR…
>Clarias batrachus
-----------------------------------------------------------------------------------------------------------------MDTMETELYIPPDSPRASMPDELCHPYSNFSNWKFKLFRVRSLEKAP----LPSKPPLDTEPEMKVIEQG-----------D----SLSVSGSIMKLCLGGKNKENVEG----AGRQVDLKLQEIDTHMNHLRSLCRLCGILLRKVK-GPEHEVQGDLDQSSKYALRKMGCKASRWPDVILKVFKVDVSGDMESIHPSMFCHRCWTVAMRGGGICS----FSRTRVPIWKPHNSHCLHCYPKRRT-LQRRGRKRGKPL---HS---LPKRAKKETS-----TGGNR…
>Corypaenoides rupestris
-----------------------------------------------------------------------------------------------------------------------------------------------------------------------------------------------------------------------------------------------------XCLCRLCGFTLRKVK-GPDREVQAALGDSCRVALRRMGCRFTTWPEVIRKVFKADVTADLEAVHPPFFCHRCWMAVMRGGGFCS----FTAVRVPEWTPHESLCTLCHAKKTSSRQRQGRKRKREKRGFHK---GQKRCKWDTFDVTG-STGRR…
>Cyprinodon variegatus
-------------------------------------------------------------------------------------------------------------XVQDLILIMAAESSETDGPRSFMPAELQHPHSKYSQWKFKLFRVKSMEKAP----LPSEAQPQIGASLGIPPPT----APNIET-D----HGAGLASVMKLCLGGKSKENVEG----PGRRVDMKLQEMETHMNHLRGLCRICGMAVRKVK-GPVHEVHGDLDEASKCVLRKMGCKFTSWPEVLLKVFKVDVTDDVESIQPLFFCHRCWLAAIRGGGVCS----FTRTKVPEWKPHTSHCYLCFPKKSS-FQRTGRKRRKVVPKVQS---LAKRARWDHSDHST-VGEKK…
>Cyprinus carpio
--------------------------------------------------------------------------------------------------------------------MEKGRWSSEDAPRASMPDELSHP--KFSEWKFKLFRVRSMEKAP----LPNETPVEKEN------------QPEVAM-E----VAGSPGSVMKLCFGGKSKENMES----ARGRVDLKLQEIDTHMNLLKCLCRLCGLSIRKAK-GPSHEVQGDLKESSRCALRRMGCKFLTWPEVILKVFKVDVTTDMETVHPSLFCHRCWTAAMRGGGFCS----FTRTQIPDWKPHTSNCDLCFPKKSS-FQRIGRKRAKPLKSAHS---LPKRIKRDSSEF---SGANR…
>Danio rerio
--------------------------------------------------------------------------------------------------------------------MEKGRWSSEDAPRASMPDELSHP--KFSEWKFKLFRVRSMEKAP----VQNETPVEKEN------------QPELAM-E----KTSSQGSVMRLCFGGKSKENVES----ARGRVDLKLQEIDTHMNLLKNMCRLCGIAIQKAK-GPSHEVQGVLEESSRCALRRMGCKLVTWPEVILKVFKVDVTTDMETVHPSLFCHRCWTAAIRGGGFCS----FTNTRIPDWKPHTSQCNLCFPKKSS-FQRVGKKRTKPLKSAHI---LPKRFRRDSSES------SR…
>Electrophorus electricus
--------------------------------------------------------------------------------------------------------------------METEPCIPMDAPRASMPDELCHPYSKFSDWKFKLFRVRSMEKAP----LPSKPLLEREAQLGVDVVG-----------A----GEGLPGSVMKLCLGGKSKENVEG----AGRRVDLKLQEIDTHMNHLRSLCRLCGMILRKAK-GPEHEVQGSLDESSRCALRRMGCKAATWPEVILKVFKVDVGTDMETIQPSLFCHRCWTVAMRGGGFCS----FSRTRVPVWKPHSSHCLLCFPKRLQ-LQRRGRKRNKSLWSTHC---LPKRAKRDPTS----AGANR…
>Epinephelus lanceolatus
---------------------------------------------------------------------------------------------------------------------MAEESPETDGPRSSMPAELHHPHSKYSQWKFKLFRVKSMEKAP----LPSETQPEDGALLGISPPA----APNIDL-D----NGAGPGSVMKLCLGGKTKENVEG----LGHRIDMKLQEMETHMNHLRGLCRLCGKVLRKVK-GPVHDVQGDLDEVTKSALRKMNCKFLSWPEIILKVFKVDVTEDIESVHPLSFCHRCWVIAIRGGGVCS----FSKTSVPEWNPHSSPCHLCSPKKPS-FKRTGRKRRLAIPRAQS---LGKRSRRDHGDSTA-GGERR…
>Fundulus heteroclitus
-------------------------------------------------------------------------------------------------------------XVLEVALIMAAESPETDGPRSFMPAELQHPHSKYSQWKFKLFRVKSMEKAP----LQSEIQPQIGASLGISPPT----APNIET-D----HGAGPASVMKLCLGGKSKDNVEG----PGKRVDMKLQEMDIHMNHLRCLCRICGMVLRKVK-GPVHEVHGDLDEASKCVLRKMGCKFTSWPEVLLKVFKVDVREDAESIQPLFFCHRCWLTAIRGGGVCS----FTRTKVPEWKPHTAHCNLCSPKKSS-FQRTGRKRRKVVPKVQS---LAKRARWDHGDSIA-VGEKR…
>Haplochromis burtoni
---------------------------------------------------------------------------------------------------------------------MAAESLETDGPRSSMPPELHHPHSEYSQWKFKLFRVKSMEKAP----LPSETRPE------TSPTA----APNIEI-D----HAAGPGSVMKLCLGGKSKENVEG----PGRRVDVKLQEMETHMDHLRGLCRVCGMVLRKVK-GPVHDVHGDLDEVSKCALRKMGCKFPSWPEVILKVFKVDVTEDTESVHPLSFCHRCWMVAIRGGGVCS----FTRTRVPEWKPHSSLCHLCYPKKTS-FQRTGRKRRKVLPRAQS---LAKRTRWD-CDAIA-VGERR…
>Hucho hucho
---------------------------------------------------------------------------------------------------------------XALADTMEEGTLETYAPRCSMPAELHHPYSKFSDWKFKLFRVRSMERAP----LPGEMQPERGALSGVVASA----PLGETVGD----VVGLPGSVMKLCLGGKSKENVEG----PGKRVDLKLQEMDTHMNHLGCLCRLCGGALRKAK-GPEHEVQGLLDEVSRSALRRMGCKATSWPEVILKVFKVDVAGDMEVVHPPFFCQRCWTLAMRGGGFCS----FSRTHVPEWRPHTTLCLLCHPKKPS-LQRRGRKRRKPTRGAQR---LAKRTKWDLQDNAATVGEKR…
>Kryptolebias marmoratus
---------------------------------------------------------------------------------------------------------------------MAAESSETDVPRSHMPAELHHPHSKYSQWKFKLFRVKSMEKAP----LPSETQPEIGASLGISPPT----VPNIET-D----HDAGPASVMKLCLGGKSKENVEG----PGRRVDMKLQEMDTHMNHLRCLCRICGVMLRKVK-GPVHDVHGDLDEVSKCALRKMGCKFPTWPEVILKVFKVDVTEDIESIHPLSFCHRCWMITIRGGGVCS----FTRTKVPEWKPHSSHCNLCSPRKSS-FQRTGRKRRKVIPRVQS---LAKRNRWDHGESIV-VGEKR…
>Labeo rohita
--------------------------------------------------------------------------------------------------------------------MEKGRWSSEEAPRASMPDELSHP--KFSEWKFKLFRVRSMEKAP----LPNETPVEKENH-----------QPEVAR-E----VAGSPGSVMKLCFGGKSKENMES----ARGRVDLKLQEIDTHMNLLKSLCRLCGLSIRKAK-GPSHQVQGDLEESSRCALRRMGCKFLTWPEVIFKVFKVDVTTDMETVHPSLFCHRCWTAAMRGGGFCS----FTRTQILDWKPHSSNCNLCFPKKSS-FQRIGRKRAKPFKSAHG---LPKRIKRDSSES---SGGNK…
>Maccullochella peelii
-----------------------------------------------------------------------------------------------MRRGPPGELTPAETEKQGLSRIMAEESLETDGPRSSMPAELHHPHSKYSQWKFKLFRVRSMEKAP----LPSETQPEKGALLGISPPA----APNIEL-D----NGVAPGSVMKLCLGGKSKENVEG----PGRRVDMKLQEMDTHMNHLRCFCRLCGMVLRKVK-GPVHDVHGDLDEASKGALRKMGCKFTSWPEVILKVFKVDVTEDTESVNPLSFCHRCWMAAIRGGGFCS----FSRTRVPEWKPHSSLCHLCFPRKPS-FQRTGRKRRKAIPRAQS---LAKRTRWDHSDSIA-IGERR…
>Macquaria australasica
---------------------------------------------------------------------------------------------------------------------MAEESLEADGPRSSMPDELHHPHSKYSQWKFKLFRVRSMEKAP----LPSETQPEKGALLGISPPA----APNIEL-D----NGVAPGSVMKLCLGGKSKENVEG----PGRRVDMKLQEMDTHMNHLRCFCRLCGMVLRKVK-GPVHDVHGDLDDASKGALRKMGCKFTSWPEVILKVFKVDVTEDIESVHPLSFCHRCWMAAIRGGGFCS----FSRTRVPEWKPHSSLCHLCSPRKPS-FQRTGRKRRKAIPRAQS---LAKRTRWDHGDSIA-VGERR…
>Malacocephalus occidentalis
-----------------------------------------------------------------------------------------------------------------------------------------------------------------------------------------------------------------------------------------------------XCLCRLCGSALRKVK-GPEYEVQGALGMSCRAALRRMGCKFSTWPDVLRKVFKVDVTGDLEAVHPPLFCHRCWMVVMRGGGFCS----FTAVRVPEWMHHSSPCALCHTKKALPRQRQAKKRKREKRAFCK---GQKRCKWDPFDVPC-STGRK…
>Oncorhynchus kisutch
---------------------------------------------------------------------------------------------------------------XAVADTMEEGTLETYAPRCSMPAELHHPYSKFSDWKFKLFRVRSMERAP----LPGEMQLERGALSGVVASA----PLGETVGD----VVGLPGSVMKLCLGGKSKENVEG----PGKRVDLKLQEMDTHMNHLRCLCRLCGGALRKAK-GPEHEVQGLLDDASRSALRRMGCKATSWPEVILKVFKVDVAGDMEVVHPPFFCQRCWTLAMRGGGFCS----FSRTHVPGWRPHTTLCLLCHPKKPS-LQRRGRKRRKPTRGAQC---LAKRTKWDLQDNAAIVGEKR…
>Oncorhynchus mykiss
--------------------------------------------------------------------------------------------------------------------------MRRRGPRELTPAE-------------------------------TEKQ----------------------------------GSVMKLCLGGKSKENVEG----PGKRVDLKLQEMDTHMNHLRCLCRLCGGALRKAK-GPEHEVQGLLDEASMSALRRMGCKATSWPEVILKVFKVDVAGDMEVVHPPFFCQRCWTLAMRGGGFCS----FSRTHVPGWRPHTTLCLLCHPKKPS-LQRRGRKRRKPTRGAQH---LAKRTKWDLQDNAAIVGEKR…
>Oncorhynchus tshawytscha
---------------------------------------------------------------------------------------------------------------------MEEGTLETYAPRCSMPAELHHPYSKFSDWKFKLFRVRSMERAP----LPGEMQLERGALSGVVASA----PLEETVGD----VVGLPGSVMKLCLGGKSKENVEG----PGKRVDLKLQEMDTHMNHLRCLCRLCGGALRKAK-GPEHEVQGLLDEASRSALRRMGCKATSWPEVILKVFKVDVAGDMEVVHPPFFCQRCWTLAMRGGGFCS----FSRTHVPGWRPHTTLCLLCHPKKPS-LQRRGRKRRKPTRGAQR---LAKRTKWDIQDNAAIVGEKR…
>Oplegnathus fasciatus
---------------------------------------------------------------------------------------------------------------------MAEESLETDGPRSSMPAELHHPHTKYSQWKFKLFRVKSMEKAP----LPSETQPEKGALLGISPPA----APNIES-D----NGVGPGSVMKLCLGGKSKENVEG----PGRRVDMKLQEMDTHMNHLRCFCRLCGMVLRKVK-GPMHDVHGDLDEASKGALRKMGCKFTSWPEVILKVFKVDVTEDTESVHPLSFCHRCWMAAIRGGGVCS----FSRTRVPEWKPHSSPCHLCSPRKPS-FQRTGRKRRKAIPRAQS---LAKRTRWDHSDSIA-LGERR…
>Oreochromis niloticus
---------------------------------------------------------------------------------------------------------------------MAAESLETDGPRSSMPPELHHPHSEYSQWKFKLFRVKSMEKAP----LPSETQHE------ISPTA----PPNIEI-D----HAVDPGSVMKLCLGGKSKENVEG----PGRRVDVKLQEMETHMDHLRGLCRVCGMVLRKVK-GPVHDVHGDLDEVSKCALRKMGCKFPSWPEVILKVFKVDVTEDTESVHPLSFCHRCWMVAIRGGGVCS----FTRTRVPEWKPHSSLCHLCYPKKTS-FQRTGRKRRKVIPRAQS---LAKRTRWD-CDAIA-VGERR…
>Paramormyrops kingsleyae
--------------------------------------------PHRFSAEAPYCGERNRQRSRSLARRQPPLQTPVHAPDGTALAVKQTAVDFTNNKATGGGRGKGPLGMPGDPDIMEDGSGHSETPWRSVPLELHHPYSRFSDWKFKLFRVKSMEKAP----LPGDSQPVGEQPQRGPPEACTSTPPEVAVEEGAGVSPGTPGSVMRLCLGGKTKESLES----VGLRVDRKLQEIDTHMNHLRTLCRLCGTALHRVKGGPEREVQGELDESSRISLRRMGCKAKGWPEVILKVFKVDVAGDMETVHPPSFCHRCWKAAMRGGGFCC----FSGTQLAQWTPHSALCHVCFPRKPS-LQRKGRKRCQPSRGALHHLPRAKRLKSDLHTHSL-VDNGR…
>Planiliza haematocheilus
---------------------------------------------------------------------------------------------------------------------MAAESLETDGPRSSMPAELHHPHSKYSQWKFKLFRVKSMEKAP----LPSEALPQKGALLEISPPA----APNIEL-D----HGVDPGSVMKLCLGGKSKENVEG----PGRRVDMKLQEMETHMNQLRCLCRVCGMVLRKVK-GPVHDVHGDLDEVSKCALRKMGCKFTSWQEVILKVFKVDVTEDIESVHPLSFCHRCWMAAIRGGGFCS----FTRTRVPEWKPHSSHCHLCFPKKPS-FERTGRKRRKVIPRAQS---LAKRPRWDHGESIA-VGERR…
>Poecilia formosa
--------------------------------------------------------------------------------------------------------------------------------------------------MMTLF----------------------------------------------------------FCF-------------------------FFFFFFPCRCLCRICGMVLRKVK-GPVHDVHGDLDDASKCVLRKMGCKFTSWPDILLKVFKVDVTEDAESIHPLSFCHRCWLAAIRGGGVCS----FTRTKVPEWKPHASHCYLCSPKKSS-FQRTGRKRRKVVPKVQR---LAKRAKWDHGDTIA-VGEKR…
>Poecilia latipinna
---------------------------------------------------------------------------------------------------------------------MAAESPETDGPRSFMPAELQHPHSKYSQWKFKLFRVKSMEKAP----LPSETQTEIGTSLGISPPT----APNIEA-D----HGGGLASVMKLCLGGKSKENVEG----AGKRVDMKLQEMDTHMNHLRCLCRICGMVLRKVK-GPVHDVHGDLDDASKCVLRKMGCKFTSWPDILLKVFKVDVTEDAESIHPLSFCHRCWLAAIRGGGVCS----FTRTKVPEWKPHASHCYLCSPKKSS-FQRTGRKRRKVVPKVQR---LAKRAKWDHGDTIA-VGEKR…
>Poecilia mexicana
---------------------------------------------------------------------------------------------------------------------MAGESPETDGPRSLMPAELQHPHSKYSQWKFKLFRVKSMEKAP----LPSETQTKIGTSLGISPPT----APNIEA-D----HGGGLASVMKLCLGGKSKENVEG----AGKRVDMKLQEMDTHMNHLRCLCRICGMVLRKVK-GPVHDVHGDLDDASKCVLRKMGCKFTSWPDILLKVFKVDVTEDAESIHPLSFCHRCWLAAIRGGGVCS----FTRTKVPEWKPHASHCYLCSPKKSS-FQRTGRKRRKVVPKVQS---LAKRAKWDHGDTIA-VGEKR…
>Poecilia reticulata
---------------------------------------------------------------------------------------------------------------------MAAESPETDGPRSFMPAELQHPHSKYSQWKFKLFRVKSMEKAP----LPSETQTEIGASLGNSPPT----APNIEA-D----HGGGLASVMKLCLGGKSKENVEG----AGKRVDMKLQEMDTHMNHLRCLCRICGMVLRKVK-GPVHDVHGDLDDASKCVLRKMGCKFTSWPDILLKVFKVDVTEDAESIHPLSFCHRCWLAAIRGGGVCS----FTRTKVPEWKPHASHCYLCSPKKSS-FQRTGRKRRKVVPKVQS---LAKRARWDHSDTIA-VGEKR…
>Pundamilia nyererei
---------------------------------------------------------------------------------------------------------------------MAAESLETDGPRSSMPPELHHPHSEYSQWKFKLFRVKSMEKAP----LPSETRPE------TSPTA----APNIEI-D----HAAGPGSVMKLCLGGKSKENVEG----PGRRVDVKLQEMETHMDHLRGLCRVCGMVLRKVK-GPVHDVHGDLDEVSKCALRKMGCKFPSWPEVILKVFKVDVTEDTESVHPLSFCHRCWMVAIRGGGVCS----FTRTRVPEWKPHSSLCHLCYPKKTS-FQRTGRKRRKVLPRAQS---LAKRTRWD-CDAIA-VGERR…
>Pygocentrus nattereri
-----XGMGCQLRTPQQGINRSLSLLWRDTILCGNTEIQTDTVRGEPVRHPHTYTNTHIHTHTNLLLSAPMQKSPQGTLRQLSLKNKYLRVRSLFLYFSSAVVGLTAFQSQDCADTMETEPSLPADAPRASMPDELCHPYSKFSDWKFKLFRVRSMEKAP----LPSEPPLEKEAQMRVDVQG-----------D----ARGLPGSVMKLCLGGKSKENVEG----AGRRVDLKLQEIDTHMNHLRSLCRLCGVILRKAK-GPEHEVQGNLDDSSKCALRRMGCKASSWSEVILKVFKVDVSGDMETIHPSRFCHRCWTVAMRGGGFCS----FTRTRVPVWKPHTSHCLLCFPKRLI-LQRRGRKRSKPLRNAHC---LPKRTKRDSSTP---TGGNR…
>Rana catesbeiana
-----------------------------------------------------------------------------------------------------------------------MDYPLVSVPWDPVSTKMHQPYRKFSDWKFKLFRVKSLEKSP----SQEEE-----DDTGVSSIGSQETSPYFDVSS----DDLSQETLSQSPSECIRQEESMM-----DNDSELKRMEEDAHMATLQHLCRICGVSFKMDQQSRQYPVHGPVDDDTQEVLRRREKKATSWPELISKVFKVDVRGDLDTIHPTRFCHNCWTIMHQKFTNTSSEVYFPRNKVVEWKSHSTPCEVCNSSKTR-GKRKGGLLQN-----SI---LPKKRKIS-------IEHGK…
>Rhinella marina
-----------------------------------------------------------------------------------------------------------------------MELPLVSTPGNPVTNEIQPPYTKFSEWKFKLFRVKSLERTS----SQEES-----DDSGVSCTSSQGKSPHFDVST----DDLSQESSMTSPRNGKDPEVSVS----DNNEAEAKRLEEDAHVAILQHLCRICGVSFKMDQQNRSYPVHGPVDNETQDVLRRKEKKATSWPELISKVFKIDVRGDLDSKHPTRFCHNCWSIMHQKFSNSCSEVYFPRNNAVEWKPHSSTCDMCNSSKNW-GKRKGTIHQN------S---IIKKRKIS-------VEHGK…
>Salmo salar
----------------------------------------------------------------------------------------------MRRGAPREPTPAETGKTRALADTMEEGTLETYAPRCSMPAELHHPYSKFSDWKFKLFRVRSMERAP----LPGEMQLERGALSDVVASA----PLGETVGD----VVGLPGSVMKLCLGGKSKENIEG----PGKRVDLKLQEMDTHMNHLRCLCRLCGGALRKAK-GPEHEVQGLLDEASRSALRRMGCKATSWPEVILKVFKVDVAGDMEVVHPPFFCQRCWTLAMRGGGFCS----FSRTHVPEWRPHTTLCLLCHPKKPS-LQRRGRKRRKPTRGAQR---LAKRSKWDLQDNAATVGEKR…
>Salvator merianae
------------------------------------------MEGKDLEASKIGFYNLIPSGNCKSKTFGKRIRLKKTITKLMAKLKSEIRMFQLLLLTVITISEIQFSTSDQSTFAGMETLPSPSMNLCFASEQIQLPSMKFSEWKFKLFKIRSLKKS-----LSEESHVADSDKGKVATSLDKDAMEKVNVGP----------SVLQEPFRKDTESNSRMQIR-NKYNFQESQKEIDAHRAKLQHFCRICGESFKTDSGKRSYPVHGPVDDEMQALLKKKEKRATSWPGLLAKVFKIDVREDIDTIHPTNFCHKCWNVIQRKFSNFPCEEYLPRKGAMEWHPHSSSCNVCTPSFHE-VKRKKQVLN------TQ---LNKRIKIV-------TGCAR…
>Salvelinus alpinus
---------------------------------------------------------------------------------------------------------------------MEEGTLETYAPRCSMPAELHHPYSKFSDWKFKLFRVRSMERAP----LPGEMQLERGALSGVVASA----PLGETVGD----VVGLPGSVMKLCLGGKSKENVEG----PGKRVDLKLQEMDTHMNHLRCLCRLCGGALRKAK-GPEHEVQGLLDETSRSALRRMGCKATSWPEVILKVFKVDVAGDMEVVHPPFFCQRCWTLAMRGGGFCS----FSRTHVPEWRPHTTLCLLCHPKKPS-LQRRGRKRRKPTRGAQR---LAKRTKWDLQDNAANVGEKR…
>Seriola lalandi
-----------------------------------------------------------------------------------------------------------------------------------------------------------MRRGP----PGDLTPAETEKQGSKIENA----SWRRRT-R----RQMAPDPTCRL------------------SSTIPTLSTLSGSLSYLGCLCRLCGMTLRKVK-GPVHEVHGDLDEVSKGVLRKMGCRFTGWPEVILKVFKVDVTEDTESVHPLSFCHRCWMAAIRGGGVCN----FSRVRVPEWKPHSSPCYLCSPKKCS-FQRTGRKRRKTIPRAQS---LAKRTRWEHSDSIA-VGEKR…
>Seriola lalandi dorsalis
---------------------------------------------------------------------------------------------------------------------MAEENPETDGPRSNMPAELHHPHSKYSQWKFKLFRVRSMEKAP----LPSETQAENGVLLGISPPA----APKIEL-D----NGVSPGSVMKLCLGGKSKENVEG----PGRRVDKKLEEMDTHMNHLRCLCRLCGMTLRKVK-GPVHEVHGDLDEVSKGVLRKMGCRFTGWPEVILKVFKVDVTEDTESVHPLSFCHRCWMAAIRGGGVCN----FSRVRVPEWKPHSSPCYLCSPKKCS-FQRTGRKRRKTIPRAQS---LAKRTRWEHSDSIA-VGEKR…
>Simochromis diagramma
---------------------------------------------------------------------------------------------------------------------MAAESLETDGPRSSMPPELHHPHSEYSQWKFKLFRVKSMEKAP----LPSETRPE------ISPTE----APNIEI-D----HAAGPGSVMKLCLGGKSKENVEG----PGRRVDVKLQEMETHMDHLRGLCRVCGMVLRKVK-GPVHDVHGDLDEVSKCALRKMGCKFPSWPEVILKVFKVDVTEDTESVHPLSFCHRCWMVAIRGGGVCS----FTRTRVPEWKPHSSLCHLCYPKKTS-FQRTGRKRRKVLPRAQS---LAKRTRWD-CDAIA-VGERR…
>Sinocyclocheilus grahami
--------------------------------------------------------------------------------------------------------------------MEKGRWSSEDAPRASMPDELSHP--KFSEWKFKLFRVRSMEKAP----LPNETPVEKEN------------QPEVAM-E----VAGSPGSVMKLCFGGKSKENMES----ARGRVDLKLQEIDTHMNLLKCLCRLCGLSIRKAK-GPSHEVQGDLEESSRCALRRMGCKFLTWPEVILKVFKVDVTTDMETVHPSLFCQRCWTAAMRGGGFCS----FTRTQIPDWKPHTSNCDLCFPKKSS-FQRIGRKRAKPLKSAHS---LPKRIKRDSSEF---SGANR…
>Sinocyclocheilus rhinocerous
--------------------------------------------------------------------------------------------------------------------MEKGRWSSEDAPRASMPDELSHP--KFSEWKFKLFRVRSMEKAP----LPNETPVEKEN------------QPEVAM-E----VAGSPGSVMKLCFGGKSKENMES----ARGRVDLKLQEIDTHMNLLKCLCRLCGLSIRKAK-GPSHEVQGDLEESSQCALRRMGCKFLTWPEVILKVFKVDVTTDMETVHPSLFCRRCWTAAMRGGGFCS----FTRTQIPDWKPHTSNCDLCFPKKSS-FQRIGRKRAKPLKSAHS---LPKRIKRDSSEF---SGANR…
>Tachysurus fulvidraco
--------------------------------------------------------------------------------------------------------------------METELHVPPDSPRASMPDELCHPYSNFSNWKFKLFRVRSLEKAP----LPGEPPVEKEVEQKVREPG-----------D----GLSVPGSIMKLCLGGKNKENVEG----AGRQVDLKLQEIDTHMNHLRSLCRLCGILLRKAK-GPEHEVQGDLGESSRHALRRMGCKASRWPDVIEKVFKVDVRGDMESIHPPMFCHRCWTVAMRGGGICS----FSRTRVPIWKPHNSHCLHCYPKRHI-LQRRGRKRKKPL---HS---LSKRAKRETS-----TGCKK…
>Takifugu rubripes
---------------------------------------------------------------------------------------------------------------------MAEECLETDDPRSTMPAELHHPLSKYPQWKFKLFRVKSMEKAP----LPTETSPEKRVLLGLSAPP----APDTLL-G----NGMAPGSVMKLCLGGKSKENVEG----LSMRVDMKLQEMDAHMNKLRCLCRLCGMMLRKVK-GPVHDVQGNLDNASKGALRKMGCKLTSWPEVIHKVFKVDVTEDLEAVHPLFFCHHCWMTAIRGGGVCS----LSRTRVRAWKPHSSLCELCSPRKVS-FERTRRKRRKGVPRALS---LGKRTRCDNSDGNA-DGERR…
>Tenualosa ilisha
------------------------------------------------------------------------------------------------------------------------MESRANIPRYSMPDEVQHTYSKFSDWKFKLFRVRSMEKAP----LPSEPPPDTVVV-----------PPKLQGDE----NLEHPGSLMKLCLGGKSKENVKA----ASQRVDLKLQEIDTHMGCLKSLCRLCGMSLRKAK-GPEHDVQGALDESSRLSLRRMGCKAQGWPEVILKVFKVDVTADMETVHPQAFCHRCWMAAMRGGGFCS----FGPTRVPEWRPHTSGCPLCFPKRPSAFQRRGRKRAKALRRAPA---LTKRVKREAQGATTGMGGKR…
>Thunnus albacares
-----------------------------------------------------------------------------------------------------------------------------------------------------------MRRGPPGELMPAETEKQ---------------APNIEL-D----NSVGPGSVMKLCLGGKSKENVEG----PGRRVDMKLQEMDTHMNHLRCLCRLCGNVLRKVK-GPVHDVHADLDEASKGALRKMGCKFTSWPEVILKVFKVDVTEDTEAVHPLSFCHRCWMAAIRGGGVCS----FSRTRVPEWKPHSSPCHLCSPKKPS-FQRTKRKRR-TIPRAQS---LAKRTRWDHGNSIV-IGERR…
>Thymallus thymallus
XERGTFRHLKIAPKDELDLWRSTICFLRSWLISLDYIMMSSKEALSLKCVIVGPLNLQREKTSTETFSTLDSDPRHGSLYRVDTGTNPLPSSFPSPCTPPQIHIQNSQLRARALADIMEEE--ETYAPRYSMPAELHHPYSKFSDWKFKLFRVRSMEKAP----LPGETQPERGALSGVVASA----PLGETVGD----VVGLPGSVMKLCLGGKSRENVEG----PGKRVDLKLQEMDTHMNHLRCLCRLCGGALRKAK-GPEHEVQGLLDEASRSTLRRMGCKATSWPEVILKVFKVDVAGDMEVVHPQFFCQRCWTLAMRGGGFCS----FSRTHVPEWRPHTTLCLLCHPKKPS-LQRRGRKRRKPTRGAQR---LAKRTKWDLQDIAATVGEKR…
>Trachinotus ovatus
----------------------------------------------------------------------------------XAPGLPLCSHAERGPPGELTPAETEKQGSKIESASWRRRTWRQMAPDPPCRLSSRHPHSEYSQWKFKLFRVKSMEKAP----LPSDIQPEKGGLLGISPPA----APEIEL-D----NGVSPGSIMKLCLGGKSKENVEG----PGRRVDKKLEEMDTHMNHLRCLCRLCGMALRKVK-GPVHEVRGDLDEASKGVLRKMSCRFTGWPEVILKVFKVDVTDDTESVHPLSFCHRCWMAAIRGGGVCS----FSKIRVPEWKPHSSLCNLCFPKKCS-FQRTGRKRRKTIPRAQS---LAKRTRWEHGDSIT-VGERR…
>Xenopus tropicalis
-----------------------------------------------------------------------------------------------------------------------MEVALPN-----VPTEIHRPFTKFSEWKFKLFRVKSLERRP----SEEET-----EGSEVSYSSSQETSPESTVVL----EDLSLGSTPQSPSNFKPQEASEKSNEVDNNETDLKSLGEETHITAIQQLCRICGASFKMDQQNRSYPVHGPVDSETQDVLRRREKKVTSWPELILKVFKTDVRADVDTIHPTRFCHNCWTIMNQKFSHNSSEVYFPHNQAVEWTPHSATCHVCHSSKPW-GKRKGAPQLN-----PH---KMKRRKTG-------SEFAK…
>Xiphophorus couchianus
--------------------------------------------------------------------MQKEPPGEPMPAETEKQEDPNATYDIIQQSRSRLWLLNGISGVQHLIRIMAAENPETDGPRSFMPAELQHPHSKYSQWKFKLFRVKSMEKAP----LPSETQTEIGASLGISPPT----APNIEA-D----HGGGLASVMKLCLGGKSKENVEG----AGKRVDMKLQEMDTHMNHLRCLCRICGMVLRKVK-GPVHDVHGDLDDASKCVLRKMGCKFTSWPDILLKVFKVDVTEDAESIHPLSFCHRCWLAAIRGGGVCS----FTRTKVPEWKPHTSHCYLCSPKKSS-FQRTGRKRRKVVPKVQS---LAKRARWDHGDTIA-VGEKR…
>Xiphophorus hellerii
--------------------------------------------------------------------MQKEPPGEPMPAETEKQEDPNATYDIIQQSRSRLWLLNGISGVQDLIRIMAAENPETDGPRSFMPAELQHPHSKYSQWKFKLFRVKSMEKAP----LPSETQTEIGASLGISPPT----APNIEA-D----HGGGLASVMKLCLGGKSKENVEG----AGKRVDMKLQEMDTHMNHLRCLCRICGMVLRKVK-GPVHDVHGDLDDASKCVLRKMGCKFTSWPDILLKVFKVDVTEDAESIHPLSFCHRCWLAAIRGGGVCS----FTRTKVPEWKPHTSHCYLCSPKKSS-FQRTGRKRRKVVPKVQS---LAKRARWDHGDTIA-VGEKR…
>Xiphophorus maculatus
--------------------------------------------------------------------MQKEPPGEPMPAETEKQEDPNATYDIIQQSRSRLWLLNGISGVQDLIRIMAAENPETDGPRSFMPAELQHPHSKYSQWKFKLFRVKSMEKAP----LPSETQTEIGASLGISPPT----APNIEA-D----HGGGLASVMKLCLGGKSKENVEG----AGKRVDMKLQEMDTHMNHLRCLCRICGMVLRKVK-GPVHDVHGDLDDASKCVLRKMGCKFTSWPDILLKVFKVDVTEDAESIHPLSFCHRCWLAAIRGGGVCS----FTRTKVPEWKPHTSHCYLCSPKKSS-FQRTGRKRRKVVPKVQS---LAKRARWDHGDTIA-VGEKR…
Supplementary Dataset S4 Alignment of TR elements.
>Amphiprion ocellaris
cagccgtggccaaaagttttgagaatcacacaaatattaatt---ttcat-------------------------------------------------------------------------------------------------------------------------------------------------------------------------------------------------------------------------------------------------------------------------------------------------------------------------------------------------------------…
>Amphiprion percula
cagccgtggccaaaagttttgagaatcacacaaatattaatt---ttcat-------------------------------------------------------------------------------------------------------------------------------------------------------------------------------------------------------------------------------------------------------------------------------------------------------------------------------------------------------------…
>Anabarilius grahami
cagtcgtggccaaaagttttgagaattacataaatattggaa---attgg-------------------------------------------------------------------------------------------------------------------------------------------------------------------------------------------------------------------------------------------------------------------------------------------------------------------------------------------------------------…
>Austrofundulus limnaeus
cagtcatggccaaaagttttgayaatgattcaaatgttaatt---tttac-------------------------------------------------------------------------------------------------------------------------------------------------------------------------------------------------------------------------------------------------------------------------------------------------------------------------------------------------------------…
>Carassius auratus
cagtcgtggccaaaagttttgagaattacataaatattggaa---attgg-------------------------------------------------------------------------------------------------------------------------------------------------------------------------------------------------------------------------------------------------------------------------------------------------------------------------------------------------------------…
>Chromis chromis
cagccgtggccaaaagttttgagaatgacacaaaaattagtt---ttcac-------------------------------------------------------------------------------------------------------------------------------------------------------------------------------------------------------------------------------------------------------------------------------------------------------------------------------------------------------------…
>Clarias batrachus
cagtcgtggccaaaagttttgagaattacataattattggaa---attgg-------------------------------------------------------------------------------------------------------------------------------------------------------------------------------------------------------------------------------------------------------------------------------------------------------------------------------------------------------------…
>Coryphaenoides rupestris
catgcatggccaaaagttttgagaatgacacaaatctaaatt---ttcac-------------------------------------------------------------------------------------------------------------------------------------------------------------------------------------------------------------------------------------------------------------------------------------------------------------------------------------------------------------…
>Cyprinodon variegatus
caatcatggccaaaagttttgagaataattcaaatgttaata-----tat-------------------------------------------------------------------------------------------------------------------------------------------------------------------------------------------------------------------------------------------------------------------------------------------------------------------------------------------------------------…
>Cyprinus carpio
cagtcgtggccaaaagttttgagaattacataaatattggaa---attgg-------------------------------------------------------------------------------------------------------------------------------------------------------------------------------------------------------------------------------------------------------------------------------------------------------------------------------------------------------------…
>Danio rerio
cagtcatggccaaaagttttgagaattacgtaaatattggaa---attgg-------------------------------------------------------------------------------------------------------------------------------------------------------------------------------------------------------------------------------------------------------------------------------------------------------------------------------------------------------------…
>Electrophorus electricus
cagccgtggccaaaagttttgagaatcacacaaatattaatt---ttcat-------------------------------------------------------------------------------------------------------------------------------------------------------------------------------------------------------------------------------------------------------------------------------------------------------------------------------------------------------------…
>Epinephelus lanceolatus
cagccgtggccaaaagttttgagaatcacacaaatattaatt---ttcat-------------------------------------------------------------------------------------------------------------------------------------------------------------------------------------------------------------------------------------------------------------------------------------------------------------------------------------------------------------…
>Fundulus heteroclitus
cagtcatggccaaaagtattgagaatgattcaaatgttaata---tttac-------------------------------------------------------------------------------------------------------------------------------------------------------------------------------------------------------------------------------------------------------------------------------------------------------------------------------------------------------------…
>Haplochromis burtoni
cagttgtggccaaaagttttgagaattacataaatattggaa---attgg-------------------------------------------------------------------------------------------------------------------------------------------------------------------------------------------------------------------------------------------------------------------------------------------------------------------------------------------------------------…
>Hucho hucho
ccgtcgtggccaaaagttttgagaatgacacaaatattaatt---ttcac-------------------------------------------------------------------------------------------------------------------------------------------------------------------------------------------------------------------------------------------------------------------------------------------------------------------------------------------------------------…
>Kryptolebias marmoratus
cggtcatggccaaaagttttgagaatgattcaaacgttaatt---tttac-------------------------------------------------------------------------------------------------------------------------------------------------------------------------------------------------------------------------------------------------------------------------------------------------------------------------------------------------------------…
>Labeo rohita
cagtcgtggccaaaagttttgagaattacataaatattggaa---attgg-------------------------------------------------------------------------------------------------------------------------------------------------------------------------------------------------------------------------------------------------------------------------------------------------------------------------------------------------------------…
>Maccullochella peelii
cagccatggccaaaagttttgagaatgacacaaatattaatt---ttcacaaagtctgctgcctcagtttttatgatggcaatttgcatatactccagaatgtcatgaagagtaatcagatgaattgcagttaattgcaaagtccccctttgccatgaaaatgaacttaatcccaaaaaaacatttccactgcatttcagccctgccacaaaaggagcagctgacatcatgtcagtgattctctcgttaacacaggtgagagtgttgacgaggacaaggctggagatcactctgtcatgctgattgagttagaataacagactggaagctttaaaaggagggtggtgcttgaaatcattgttcttcctctgttaaccatggttacctgcaaggaaacac…
>Macquaria australasica
cagccatggccaaaagttttgagaatgacacaaatattaatt---ttcac-------------------------------------------------------------------------------------------------------------------------------------------------------------------------------------------------------------------------------------------------------------------------------------------------------------------------------------------------------------…
>Malacocephalus occidentalis
cagccgtggccaaacatgtagagattgacacaaatatacatt---ttcac-------------------------------------------------------------------------------------------------------------------------------------------------------------------------------------------------------------------------------------------------------------------------------------------------------------------------------------------------------------…
>Oncorhynchus kisutch
cagtcgtggccaaaagttgtgagaatgacacaaatattaatt---ttcac-------------------------------------------------------------------------------------------------------------------------------------------------------------------------------------------------------------------------------------------------------------------------------------------------------------------------------------------------------------…
>Oncorhynchus mykiss
ctgtcatggccaaaagttttgagaatgacaca--tattaatt---ttcac-------------------------------------------------------------------------------------------------------------------------------------------------------------------------------------------------------------------------------------------------------------------------------------------------------------------------------------------------------------…
>Oncorhynchus tshawytscha
cagtcgtgaccaaaagttttgagaatgacacaaatattaatt---ttcac-------------------------------------------------------------------------------------------------------------------------------------------------------------------------------------------------------------------------------------------------------------------------------------------------------------------------------------------------------------…
>Oplegnathus fasciatus
cagccatggccaaaagttttgagaatgacacaaatattaatt---ttcac-------------------------------------------------------------------------------------------------------------------------------------------------------------------------------------------------------------------------------------------------------------------------------------------------------------------------------------------------------------…
>Oreochromis niloticus
cagtcgtggccaaaagttttgagaattacataaatattggaa---attgg-------------------------------------------------------------------------------------------------------------------------------------------------------------------------------------------------------------------------------------------------------------------------------------------------------------------------------------------------------------…
>Paramormyrops kingsleyae
cagccgtagccaaaagttttgagaatgacacaaatattaatt---ttcgc-------------------------------------------------------------------------------------------------------------------------------------------------------------------------------------------------------------------------------------------------------------------------------------------------------------------------------------------------------------…
>Planiliza haematocheilus
cagtcatggccaaaagttttgagaatgacacaactattaatttaattaat-------------------------------------------------------------------------------------------------------------------------------------------------------------------------------------------------------------------------------------------------------------------------------------------------------------------------------------------------------------…
>Poecilia formosa
cagtcatggccaaaagttttgagaatgattcaaatgttaa-----------------------------------------------------------------------------------------------------------------------------------------------------------------------------------------------------------------------------------------------------------------------------------------------------------------------------------------------------------------------…
>Poecilia latipinna
cagtcatggccaaaagttttgagaatgattcaaatgttaata---tttac-------------------------------------------------------------------------------------------------------------------------------------------------------------------------------------------------------------------------------------------------------------------------------------------------------------------------------------------------------------…
>Poecilia mexicana
cagtcatggccaaaagttttgagaatgattcaaatgttaata---tttac-------------------------------------------------------------------------------------------------------------------------------------------------------------------------------------------------------------------------------------------------------------------------------------------------------------------------------------------------------------…
>Poecilia reticulata
cagtcatggccaaaagttttgagaatgattcaaatgttaata---tttac-------------------------------------------------------------------------------------------------------------------------------------------------------------------------------------------------------------------------------------------------------------------------------------------------------------------------------------------------------------…
>Pundamilia nyererei
cagtcatggccaaaaggtttgggaattacataaatattggaa---attgg-------------------------------------------------------------------------------------------------------------------------------------------------------------------------------------------------------------------------------------------------------------------------------------------------------------------------------------------------------------…
>Pygocentrus nattereri
tagtcatggccaaaagttttgagaatgatacaaatattaatt---tttac-------------------------------------------------------------------------------------------------------------------------------------------------------------------------------------------------------------------------------------------------------------------------------------------------------------------------------------------------------------…
>Rana catesbeiana
cagccctggccaaaagttttgagaatgacacaaatattaatt---ttcac-------------------------------------------------------------------------------------------------------------------------------------------------------------------------------------------------------------------------------------------------------------------------------------------------------------------------------------------------------------…
>Rhinella marina
cagtcatggccaaaagttttgagaatgatacaaatattaatt---tttac-------------------------------------------------------------------------------------------------------------------------------------------------------------------------------------------------------------------------------------------------------------------------------------------------------------------------------------------------------------…
>Salmo salar
cagtcgtggccaaaagttttgagaatgacacaaatatgaatt---ttcac-------------------------------------------------------------------------------------------------------------------------------------------------------------------------------------------------------------------------------------------------------------------------------------------------------------------------------------------------------------…
>Salvator merianae
cagtcatggccaaaagttttgagactgacaccaattttggtt---ttcac-------------------------------------------------------------------------------------------------------------------------------------------------------------------------------------------------------------------------------------------------------------------------------------------------------------------------------------------------------------…
>Salvelinus alpinus
cagtcgtggccaaaggttttgagaatgacacaaatattaatt---ttcac-------------------------------------------------------------------------------------------------------------------------------------------------------------------------------------------------------------------------------------------------------------------------------------------------------------------------------------------------------------…
>Seriola lalandi
cagccgtggccaaaagttttgagaatgacacaaatattaatt---ttcac-------------------------------------------------------------------------------------------------------------------------------------------------------------------------------------------------------------------------------------------------------------------------------------------------------------------------------------------------------------…
>Seriola lalandi dorsalis
cagccgtggccaaaagttttgagaatgacacaaatattaatt---ttcac-------------------------------------------------------------------------------------------------------------------------------------------------------------------------------------------------------------------------------------------------------------------------------------------------------------------------------------------------------------…
>Simochromis diagramma
cagtcgtggccaaaagttttgagaattacataaatattggaa---attgg-------------------------------------------------------------------------------------------------------------------------------------------------------------------------------------------------------------------------------------------------------------------------------------------------------------------------------------------------------------…
>Sinocyclocheilus grahami
cagccgtggccaaaagttttgagaatgacacaaatattaatt---ttcac-------------------------------------------------------------------------------------------------------------------------------------------------------------------------------------------------------------------------------------------------------------------------------------------------------------------------------------------------------------…
>Sinocyclocheilus rhinocerous
tagccgtggccaaaagttttgagaatgacacaaatattaatt---ttcac-------------------------------------------------------------------------------------------------------------------------------------------------------------------------------------------------------------------------------------------------------------------------------------------------------------------------------------------------------------…
>Tachysurus fulvidraco
cagtcgtggccaaaagttttgagaattacataaatattgg-----------------------------------------------------------------------------------------------------------------------------------------------------------------------------------------------------------------------------------------------------------------------------------------------------------------------------------------------------------------------…
>Takifugu rubripes
cagtcatggccaaaagttttgagaatgac----------------ttcac-------------------------------------------------------------------------------------------------------------------------------------------------------------------------------------------------------------------------------------------------------------------------------------------------------------------------------------------------------------…
>Tenualosa ilisha
cagtcatggccaaaagttttgagaatgacagaaatattacatt--ttcac-------------------------------------------------------------------------------------------------------------------------------------------------------------------------------------------------------------------------------------------------------------------------------------------------------------------------------------------------------------…
>Thunnus albacares
cagctgtggccaaaagttttgagaatgacacaaatattaatt---gtcac-------------------------------------------------------------------------------------------------------------------------------------------------------------------------------------------------------------------------------------------------------------------------------------------------------------------------------------------------------------…
>Thymallus thymallus
cagtcgtggccaaacgttttgagaattacacaagtattggtc---tccac-------------------------------------------------------------------------------------------------------------------------------------------------------------------------------------------------------------------------------------------------------------------------------------------------------------------------------------------------------------…
>Trachinotus ovatus
cagtcgtggccaaaagttttgagaatgacacaaatattacatt--ttcac-------------------------------------------------------------------------------------------------------------------------------------------------------------------------------------------------------------------------------------------------------------------------------------------------------------------------------------------------------------…
>Xenopus tropicalis
cagtcgtggccaaaagttttgagaattacataaatattggaa---attgg-------------------------------------------------------------------------------------------------------------------------------------------------------------------------------------------------------------------------------------------------------------------------------------------------------------------------------------------------------------…
>Xiphophorus couchianus
cagtcatggccaaatgttttgagaatgattcaaatgttaata---tttac-------------------------------------------------------------------------------------------------------------------------------------------------------------------------------------------------------------------------------------------------------------------------------------------------------------------------------------------------------------…
>Xiphophorus hellerii
cagtcatggccaaatgttttgagaatgattcaaatgttaata---tttac-------------------------------------------------------------------------------------------------------------------------------------------------------------------------------------------------------------------------------------------------------------------------------------------------------------------------------------------------------------…
>Xiphophorus maculatus
cagtcatggccaaatgttttgagaatgattcaaatgttaata---tttac-------------------------------------------------------------------------------------------------------------------------------------------------------------------------------------------------------------------------------------------------------------------------------------------------------------------------------------------------------------…
